# Supplementary material for: Magnitudes of post-abortion family planning utilization and associated factors among women who seek abortion service in Bahir Dar Town health facilities, Northwest Ethiopia, facility-based cross-sectional study
Source: PLoS One. 2021 Jan 20;16(1):e0244808. doi: 10.1371/journal.pone.0244808 (PMC7817005; doi:10.1371/journal.pone.0244808)
Supplement: S1 File — (XLSX) [file pone.0244808.s001.xlsx]

## Sheet: EPI SPSS 11
RECIEVPAFPCAT	recievePAFPcounscat	GENPROV	reasnouspamccat	COMFGEND	LEVEDU	Agecat	PREVIOUSABOCAT	GOODCOMUNICAT	RESI1	NUMBPREG	NUMBCHIL	ADDICHIL	GESTPREG	ABOPROCED	TYPINSTITUTIONCAT	LEVELINSTITUTIONCAT	WANTPREGCAT	ACCAMPANHASBACAT	WANTPLANSUPPORCAT	NUMBPREVABOCAT	OCCU	PAREDULE	NUMBADDI	NUMBPREV	REASUNPL	REASABO	TIMWANTP	REASNOUT	ethincat	maricat	religcat	sumofcontraknow	sumcontraknowcat	sourceofinfo	sourceofinfocat	typeofinfo	typeofinfocat	thinkPAMCcat	totalsumPAMCknow	totalsumPAMCknowcat	recievePAFPcat	famincomcat	KNOPAMCOCAT	KNOWOCMCAT	KNOWINJECAT	KNOWIMPLACAT	KNOWIUMCAT	KNOWMACOCAT	INFONIEBORCAT
0	0	1	3	2	1	3	0	0	0	2	2	1	2	1	0	0	1	1	1	#NULL!	3	2	1	#NULL!	#NULL!	#NULL!	1	1	1	2	1	1	0	1.5	#NULL!	1	0	1	#NULL!	#NULL!	1	3	1	1	1	1	1	1	1
0	0	1	1	2	1	3	0	0	0	1	1	1	1	1	0	0	1	0	0	#NULL!	3	#NULL!	2	#NULL!	1	3	3	1	1	1	1	#NULL!	#NULL!	#NULL!	#NULL!	#NULL!	#NULL!	1	#NULL!	#NULL!	1	3	0	#NULL!	#NULL!	#NULL!	#NULL!	#NULL!	#NULL!
0	1	2	3	2	1	3	0	0	0	2	2	1	2	1	0	0	1	1	1	#NULL!	3	2	1	#NULL!	#NULL!	#NULL!	1	1	1	2	1	1	0	1.5	#NULL!	1	0	1	#NULL!	#NULL!	1	3	1	1	1	1	1	1	1
0	0	1	3	2	2	3	0	1	0	2	2	1	1	1	0	0	1	1	1	#NULL!	3	3	3	#NULL!	#NULL!	#NULL!	1	1	1	2	2	#NULL!	#NULL!	#NULL!	#NULL!	#NULL!	#NULL!	0	#NULL!	#NULL!	1	3	0	#NULL!	#NULL!	#NULL!	#NULL!	#NULL!	#NULL!
0	0	1	5	2	1	5	0	1	0	4	4	1	2	3	0	0	1	1	1	#NULL!	3	3	1	#NULL!	#NULL!	#NULL!	2	1	1	2	2	1	0	1.5	#NULL!	1	0	1	#NULL!	#NULL!	1	3	1	1	1	1	1	1	1
1	1	2	6	2	4	3	0	1	0	1	1	1	1	3	0	0	1	1	0	#NULL!	2	4	2	#NULL!	1	#NULL!	3	1	1	2	1	1	0	1.5	#NULL!	1	0	1	#NULL!	#NULL!	0	3	1	1	1	1	1	1	1
0	0	1	5	2	1	4	0	1	0	4	4	1	1	3	0	0	1	1	1	#NULL!	2	4	1	#NULL!	#NULL!	#NULL!	1	1	1	2	1	1	0	1.25	0	1	0	0	0.2	0	1	3	1	1	1	1	1	1	1
0	0	1	3	2	4	3	0	1	0	2	2	1	2	3	0	0	1	1	1	#NULL!	3	3	1	#NULL!	#NULL!	#NULL!	1	1	1	2	3	#NULL!	#NULL!	#NULL!	#NULL!	#NULL!	#NULL!	1	#NULL!	#NULL!	1	3	0	#NULL!	#NULL!	#NULL!	#NULL!	#NULL!	#NULL!
0	0	1	3	2	3	3	0	0	0	2	2	1	1	1	0	0	1	1	0	#NULL!	3	3	3	#NULL!	#NULL!	#NULL!	1	2	1	2	1	#NULL!	#NULL!	#NULL!	#NULL!	#NULL!	#NULL!	0	#NULL!	#NULL!	1	3	0	#NULL!	#NULL!	#NULL!	#NULL!	#NULL!	#NULL!
1	1	2	6	2	4	3	0	1	1	2	2	1	1	3	0	0	1	1	1	#NULL!	4	4	1	#NULL!	#NULL!	#NULL!	1	1	1	2	2	1	0	1.25	0	1	0	1	0.4	0	0	3	1	1	1	1	1	1	1
0	1	1	1	2	2	2	0	1	0	1	1	1	1	1	0	0	1	0	0	#NULL!	6	#NULL!	2	#NULL!	2	2	3	1	1	1	1	#NULL!	#NULL!	#NULL!	#NULL!	#NULL!	#NULL!	0	#NULL!	#NULL!	1	3	0	#NULL!	#NULL!	#NULL!	#NULL!	#NULL!	#NULL!
0	0	1	5	4	1	3	0	0	0	1	1	1	2	1	0	0	1	1	1	#NULL!	3	3	4	#NULL!	#NULL!	#NULL!	1	2	1	2	2	1	0	1.25	0	1	0	1	0.4	0	1	3	1	1	1	1	1	1	1
0	0	2	3	2	1	4	0	1	0	4	4	1	2	3	0	0	1	0	0	#NULL!	3	3	1	#NULL!	#NULL!	#NULL!	1	1	1	2	1	#NULL!	#NULL!	#NULL!	#NULL!	#NULL!	#NULL!	0	#NULL!	#NULL!	1	3	0	#NULL!	#NULL!	#NULL!	#NULL!	#NULL!	#NULL!
0	1	1	5	4	1	4	0	1	1	4	4	1	2	3	0	0	1	0	0	#NULL!	3	3	2	#NULL!	#NULL!	#NULL!	1	1	1	2	1	1	0	1.25	0	1	0	1	0.4	0	1	3	1	1	1	1	1	1	1
0	0	1	3	2	2	4	1	1	0	4	4	1	2	1	0	0	1	1	1	1	3	2	1	#NULL!	#NULL!	#NULL!	1	1	1	2	2	1	0	1.5	#NULL!	1	0	1	#NULL!	#NULL!	1	3	1	1	1	1	1	1	0
0	0	1	1	3	1	2	0	1	0	1	1	1	1	1	0	0	1	0	0	#NULL!	6	#NULL!	2	#NULL!	1	2	3	1	1	1	1	#NULL!	#NULL!	#NULL!	#NULL!	#NULL!	#NULL!	0	#NULL!	#NULL!	1	3	0	#NULL!	#NULL!	#NULL!	#NULL!	#NULL!	#NULL!
0	0	1	5	4	2	3	0	0	0	2	2	1	2	3	0	0	1	1	0	#NULL!	3	4	3	#NULL!	#NULL!	#NULL!	1	1	1	2	1	1	0	1.25	0	1	0	1	0.4	0	1	3	1	1	1	1	1	1	1
1	0	2	6	2	4	4	0	1	0	3	3	1	1	1	0	0	1	1	1	#NULL!	4	4	2	#NULL!	#NULL!	#NULL!	1	1	1	2	1	1	0	1.25	0	1	0	1	0.4	0	0	3	1	1	1	1	1	1	1
1	1	1	6	2	2	5	1	1	1	4	4	0	2	3	0	0	0	1	0	2	2	4	#NULL!	2	#NULL!	#NULL!	#NULL!	4	1	2	1	#NULL!	#NULL!	#NULL!	#NULL!	#NULL!	#NULL!	1	#NULL!	#NULL!	0	3	0	#NULL!	#NULL!	#NULL!	#NULL!	#NULL!	#NULL!
1	0	2	6	4	4	3	0	1	1	2	2	1	2	3	0	0	1	1	1	#NULL!	3	4	1	#NULL!	#NULL!	#NULL!	1	1	1	2	2	1.2	#NULL!	1.25	0	1	0	1	#NULL!	#NULL!	0	3	1	1	1	1	1	0	1
1	1	1	6	2	3	3	0	1	0	2	2	1	2	3	0	0	1	1	0	#NULL!	4	3	1	#NULL!	#NULL!	#NULL!	1	2	1	2	2	1	0	1.5	#NULL!	1	0	1	#NULL!	#NULL!	0	3	1	1	1	1	1	1	0
1	1	2	6	2	4	4	0	1	1	4	4	0	2	3	0	0	0	0	1	#NULL!	1	3	#NULL!	#NULL!	#NULL!	#NULL!	#NULL!	1	1	2	2	#NULL!	#NULL!	#NULL!	#NULL!	#NULL!	#NULL!	0	#NULL!	#NULL!	0	3	0	#NULL!	#NULL!	#NULL!	#NULL!	#NULL!	#NULL!
0	0	1	1	3	1	2	0	1	1	1	1	0	1	1	0	0	1	0	0	#NULL!	6	#NULL!	#NULL!	#NULL!	2	2	4	1	1	1	2	#NULL!	#NULL!	#NULL!	#NULL!	#NULL!	#NULL!	0	#NULL!	#NULL!	1	3	0	#NULL!	#NULL!	#NULL!	#NULL!	#NULL!	#NULL!
0	0	1	3	2	3	4	0	1	0	4	4	1	2	3	0	0	1	1	0	#NULL!	3	3	1	#NULL!	#NULL!	#NULL!	1	1	1	2	1	#NULL!	#NULL!	#NULL!	#NULL!	#NULL!	#NULL!	0	#NULL!	#NULL!	1	3	0	#NULL!	#NULL!	#NULL!	#NULL!	#NULL!	#NULL!
0	0	3	1	4	1	2	0	1	0	1	1	1	1	1	0	0	1	0	0	#NULL!	6	#NULL!	2	#NULL!	2	2	4	1	1	1	2	#NULL!	#NULL!	#NULL!	#NULL!	#NULL!	#NULL!	0	#NULL!	#NULL!	1	3	0	#NULL!	#NULL!	#NULL!	#NULL!	#NULL!	#NULL!
0	0	1	3	2	2	3	0	0	0	2	2	1	1	1	0	0	1	1	1	#NULL!	3	3	3	#NULL!	#NULL!	#NULL!	1	1	1	2	2	#NULL!	#NULL!	#NULL!	#NULL!	#NULL!	#NULL!	0	#NULL!	#NULL!	1	3	0	#NULL!	#NULL!	#NULL!	#NULL!	#NULL!	#NULL!
1	1	2	6	2	2	2	0	1	0	1	1	1	1	3	0	0	1	0	0	#NULL!	6	#NULL!	2	#NULL!	1	2	3	1	1	1	2	1	0	1.5	#NULL!	1	0	1	#NULL!	#NULL!	0	3	1	1	1	1	1	1	0
0	0	1	3	2	3	3	0	1	0	2	2	1	2	3	0	0	1	1	1	#NULL!	2	4	1	#NULL!	#NULL!	#NULL!	1	1	1	2	1	1	0	1.25	0	1	0	0	0.2	0	1	3	1	1	1	1	1	1	1
0	0	1	1	3	1	2	0	0	0	1	1	1	1	1	0	0	1	0	0	#NULL!	6	#NULL!	2	#NULL!	2	2	3	1	1	3	1	#NULL!	#NULL!	#NULL!	#NULL!	#NULL!	#NULL!	1	#NULL!	#NULL!	1	3	0	#NULL!	#NULL!	#NULL!	#NULL!	#NULL!	#NULL!
0	0	1	1	2	2	2	0	1	0	1	1	1	1	1	0	0	1	0	0	#NULL!	6	#NULL!	2	#NULL!	1	2	3	1	1	1	1	1	0	1.75	1	1	0	1	0.6	1	1	1	1	1	1	1	1	1	0
1	1	1	6	2	4	3	1	1	0	2	2	1	2	3	0	0	1	1	1	1	4	4	1	#NULL!	#NULL!	#NULL!	1	1	1	2	1	1	0	1	0	1	0	1	0.4	0	0	3	1	1	1	1	1	1	1
0	0	2	3	2	3	3	0	1	0	1	1	1	2	2	0	0	1	1	1	#NULL!	3	4	2	#NULL!	#NULL!	#NULL!	1	1	1	2	1	1	0	1.75	1	1	0	1	0.6	1	1	3	1	1	1	1	1	1	0
0	0	1	5	2	3	4	0	0	0	3	3	1	3	1	0	0	1	1	0	#NULL!	3	4	2	#NULL!	#NULL!	#NULL!	1	2	1	2	2	1	0	1.5	#NULL!	1	0	1	#NULL!	#NULL!	1	3	1	1	1	1	1	1	1
0	0	1	3	4	2	3	0	1	0	2	2	1	2	1	0	0	1	0	1	#NULL!	3	4	1	#NULL!	#NULL!	#NULL!	1	1	1	2	1	1	0	1.75	1	1.33333	1	1	0.8	1	1	3	1	1	1	1	1	1	0
1	1	2	6	2	2	3	0	1	1	1	1	0	1	1	0	0	0	0	0	#NULL!	5	#NULL!	#NULL!	#NULL!	1	2	#NULL!	1	1	1	1	#NULL!	#NULL!	#NULL!	#NULL!	#NULL!	#NULL!	0	#NULL!	#NULL!	0	1	0	#NULL!	#NULL!	#NULL!	#NULL!	#NULL!	#NULL!
1	0	3	6	2	4	4	0	1	1	4	4	1	2	2	0	0	1	1	1	#NULL!	4	2	2	#NULL!	#NULL!	#NULL!	1	1	1	2	1	#NULL!	#NULL!	#NULL!	#NULL!	#NULL!	#NULL!	0	#NULL!	#NULL!	0	3	0	0	#NULL!	#NULL!	#NULL!	#NULL!	#NULL!
1	0	2	6	2	4	4	1	1	1	4	4	0	2	2	0	0	0	1	1	2	3	3	#NULL!	2	#NULL!	#NULL!	#NULL!	#NULL!	2	2	2	1	0	1.5	#NULL!	1	0	1	#NULL!	#NULL!	0	3	1	1	1	1	1	1	1
1	1	1	6	4	2	3	0	1	0	2	2	1	3	2	0	0	1	1	0	#NULL!	3	2	3	#NULL!	#NULL!	#NULL!	1	1	1	2	2	1	0	1.5	#NULL!	1.33333	1	1	#NULL!	#NULL!	0	3	1	1	1	1	1	1	1
1	1	2	6	2	4	3	0	1	1	3	3	1	2	2	0	0	1	1	0	#NULL!	4	4	2	#NULL!	#NULL!	#NULL!	1	1	2	2	1	1	0	1.5	#NULL!	1	0	1	#NULL!	#NULL!	0	3	1	1	1	1	1	1	1
0	1	1	1	2	1	2	0	0	0	1	1	0	1	1	0	0	0	0	0	#NULL!	5	#NULL!	#NULL!	#NULL!	1	4	#NULL!	1	2	3	1	#NULL!	#NULL!	#NULL!	#NULL!	#NULL!	#NULL!	0	#NULL!	#NULL!	1	1	0	#NULL!	#NULL!	#NULL!	#NULL!	#NULL!	#NULL!
1	0	3	6	3	2	5	1	0	0	3	3	1	2	2	0	0	1	1	1	1	2	4	2	#NULL!	#NULL!	#NULL!	1	2	1	2	1	1	0	1.5	#NULL!	1.33333	1	1	#NULL!	#NULL!	0	3	1	1	1	1	1	1	1
0	1	1	1	2	2	2	0	1	0	1	1	1	1	1	0	0	1	0	0	#NULL!	3	#NULL!	2	#NULL!	1	#NULL!	2	1	1	1	1	1	0	1.5	#NULL!	1.33333	1	1	#NULL!	#NULL!	1	1	1	1	1	1	1	1	1
0	0	3	3	4	2	4	0	1	0	3	3	1	2	1	0	0	1	1	1	#NULL!	4	4	2	#NULL!	#NULL!	#NULL!	1	1	1	2	1	1	0	1.75	1	1.33333	1	1	0.8	1	1	3	1	1	1	1	1	1	0
0	0	1	3	2	1	4	0	0	0	3	3	1	1	1	0	0	1	1	1	#NULL!	4	2	2	#NULL!	#NULL!	#NULL!	1	1	1	2	1	1.2	#NULL!	1.75	1	1.33333	1	1	#NULL!	#NULL!	1	3	1	1	1	1	1	0	0
0	0	1	1	4	2	3	0	1	0	1	1	1	1	1	0	0	1	1	0	#NULL!	4	#NULL!	2	#NULL!	1	3	2	1	1	1	2	1.2	#NULL!	1.5	#NULL!	1	0	1	#NULL!	#NULL!	1	3	1	1	1	1	1	0	1
1	1	2	6	2	4	5	0	1	0	4	4	1	2	2	0	0	1	1	0	#NULL!	4	4	1	#NULL!	#NULL!	#NULL!	2	1	1	2	1	1	0	1.5	#NULL!	1	0	1	#NULL!	#NULL!	0	3	1	1	1	1	1	1	0
1	0	2	6	2	2	3	1	1	1	2	1	1	2	2	0	0	1	1	1	1	1	3	2	1	#NULL!	#NULL!	1	2	1	2	1	#NULL!	#NULL!	#NULL!	#NULL!	#NULL!	#NULL!	1	#NULL!	#NULL!	0	3	0	#NULL!	#NULL!	#NULL!	#NULL!	#NULL!	#NULL!
0	0	1	1	2	1	1	0	0	0	1	1	0	3	1	0	0	0	0	0	#NULL!	6	#NULL!	#NULL!	#NULL!	2	2	#NULL!	1	1	1	1	#NULL!	#NULL!	#NULL!	#NULL!	#NULL!	#NULL!	0	#NULL!	#NULL!	1	2	0	#NULL!	#NULL!	#NULL!	#NULL!	#NULL!	#NULL!
0	0	1	3	2	3	4	0	1	0	4	4	1	2	3	0	0	1	1	1	#NULL!	1	1	1	#NULL!	#NULL!	#NULL!	1	1	1	2	1	#NULL!	#NULL!	#NULL!	#NULL!	#NULL!	#NULL!	0	#NULL!	#NULL!	1	3	0	#NULL!	#NULL!	#NULL!	#NULL!	#NULL!	#NULL!
0	1	2	1	2	2	2	0	1	0	1	1	0	1	1	0	0	0	0	0	#NULL!	6	#NULL!	#NULL!	#NULL!	1	2	#NULL!	1	1	1	2	#NULL!	#NULL!	#NULL!	#NULL!	#NULL!	#NULL!	0	#NULL!	#NULL!	1	3	0	#NULL!	#NULL!	#NULL!	#NULL!	#NULL!	#NULL!
1	1	2	6	2	4	5	1	1	1	4	4	0	2	3	0	0	0	1	1	1	1	2	#NULL!	1	#NULL!	#NULL!	#NULL!	4	1	2	1	#NULL!	#NULL!	#NULL!	#NULL!	#NULL!	#NULL!	0	#NULL!	#NULL!	0	3	0	#NULL!	#NULL!	#NULL!	#NULL!	#NULL!	#NULL!
1	1	1	6	4	4	3	1	1	1	2	2	1	2	3	0	0	1	1	1	1	1	2	3	1	#NULL!	#NULL!	1	2	1	2	1	#NULL!	#NULL!	#NULL!	#NULL!	#NULL!	#NULL!	0	#NULL!	#NULL!	0	3	0	#NULL!	#NULL!	#NULL!	#NULL!	#NULL!	#NULL!
0	0	2	5	2	3	3	0	0	0	1	1	0	1	1	0	0	0	0	0	#NULL!	3	#NULL!	#NULL!	#NULL!	2	1	#NULL!	1	1	3	1	#NULL!	#NULL!	#NULL!	#NULL!	#NULL!	#NULL!	1	#NULL!	#NULL!	1	3	0	#NULL!	#NULL!	#NULL!	#NULL!	#NULL!	#NULL!
1	1	2	6	2	2	3	0	1	0	1	1	1	1	1	0	0	1	0	0	#NULL!	5	#NULL!	4	#NULL!	2	4	4	1	1	1	1	#NULL!	#NULL!	#NULL!	#NULL!	#NULL!	#NULL!	1	#NULL!	#NULL!	0	1	0	#NULL!	#NULL!	#NULL!	#NULL!	#NULL!	#NULL!
1	1	2	6	2	4	2	0	1	1	1	1	1	3	1	1	1	1	0	0	#NULL!	5	#NULL!	4	#NULL!	2	#NULL!	4	1	1	1	1	#NULL!	#NULL!	#NULL!	#NULL!	#NULL!	#NULL!	1	#NULL!	#NULL!	0	3	0	#NULL!	#NULL!	#NULL!	#NULL!	#NULL!	#NULL!
1	1	1	6	2	4	1	0	1	0	1	1	0	1	1	1	1	0	0	0	#NULL!	6	#NULL!	#NULL!	#NULL!	2	1	#NULL!	1	1	1	1	#NULL!	#NULL!	#NULL!	#NULL!	#NULL!	#NULL!	1	#NULL!	#NULL!	0	2	0	#NULL!	#NULL!	#NULL!	#NULL!	#NULL!	#NULL!
1	0	2	6	2	3	1	0	1	0	1	1	0	1	2	1	1	1	0	0	#NULL!	6	#NULL!	#NULL!	#NULL!	2	4	4	1	1	1	1	#NULL!	#NULL!	#NULL!	#NULL!	#NULL!	#NULL!	1	#NULL!	#NULL!	0	1	0	#NULL!	#NULL!	#NULL!	#NULL!	#NULL!	#NULL!
1	1	1	6	3	4	2	0	1	0	1	1	1	1	2	1	1	1	0	0	#NULL!	6	#NULL!	4	#NULL!	2	1	4	1	1	3	1	#NULL!	#NULL!	#NULL!	#NULL!	#NULL!	#NULL!	1	#NULL!	#NULL!	0	3	0	#NULL!	#NULL!	#NULL!	#NULL!	#NULL!	#NULL!
1	1	2	6	2	2	3	1	1	0	2	2	1	1	2	1	1	1	0	0	2	5	#NULL!	3	#NULL!	1	4	4	1	1	1	1	#NULL!	#NULL!	#NULL!	#NULL!	#NULL!	#NULL!	1	#NULL!	#NULL!	0	1	0	#NULL!	#NULL!	#NULL!	#NULL!	#NULL!	#NULL!
0	0	2	1	2	2	3	0	0	0	1	1	1	2	1	1	1	1	0	0	#NULL!	3	#NULL!	2	#NULL!	1	1	4	2	1	3	1	1.2	#NULL!	1.75	1	1	0	1	#NULL!	#NULL!	1	3	1	1	1	1	1	0	0
0	0	2	1	2	4	2	0	0	0	1	1	1	1	1	1	1	1	0	0	#NULL!	5	#NULL!	2	#NULL!	2	4	4	1	1	1	1	#NULL!	#NULL!	#NULL!	#NULL!	#NULL!	#NULL!	0	#NULL!	#NULL!	1	1	0	#NULL!	#NULL!	#NULL!	#NULL!	#NULL!	#NULL!
1	1	2	6	2	4	3	1	1	0	1	1	1	2	1	1	1	1	0	0	1	3	3	2	#NULL!	2	#NULL!	3	1	1	2	1	1.2	#NULL!	1.75	1	1	0	1	#NULL!	#NULL!	0	3	1	1	1	1	1	0	0
0	1	2	1	3	2	2	0	1	0	1	1	1	1	1	1	1	1	0	0	#NULL!	6	#NULL!	2	#NULL!	2	#NULL!	4	1	2	1	1	1.2	#NULL!	1.75	1	1.66667	1	1	#NULL!	#NULL!	1	3	1	0	1	0	0	0	0
0	1	1	2	2	2	1	0	1	0	1	1	1	1	2	1	1	1	0	0	#NULL!	6	#NULL!	2	#NULL!	2	3	4	1	1	1	1	1.2	#NULL!	1.75	1	1	0	1	#NULL!	#NULL!	1	2	1	1	1	1	1	0	0
1	1	2	6	4	3	3	0	1	0	1	1	1	2	2	1	1	1	0	0	#NULL!	6	#NULL!	4	#NULL!	2	1	4	1	1	1	1	#NULL!	#NULL!	#NULL!	#NULL!	#NULL!	#NULL!	1	#NULL!	#NULL!	0	1	0	#NULL!	#NULL!	#NULL!	#NULL!	#NULL!	#NULL!
1	0	2	6	2	4	3	0	1	1	2	2	1	1	2	1	1	1	0	0	#NULL!	4	#NULL!	2	#NULL!	1	2	4	1	1	1	1	1.2	#NULL!	1.5	#NULL!	1	0	0	#NULL!	#NULL!	0	3	1	1	1	1	1	0	0
1	0	1	6	2	4	2	0	1	0	1	1	1	2	1	1	1	1	0	0	#NULL!	6	#NULL!	4	#NULL!	2	1	2	1	1	1	1	1.6	1	1.75	1	1.66667	1	1	1	1	0	2	1	1	1	0	0	0	0
1	1	2	6	4	3	2	0	1	0	1	1	0	1	2	1	1	0	0	0	#NULL!	6	#NULL!	#NULL!	#NULL!	2	1	#NULL!	1	1	3	1	#NULL!	#NULL!	#NULL!	#NULL!	#NULL!	#NULL!	1	#NULL!	#NULL!	0	2	0	#NULL!	#NULL!	#NULL!	#NULL!	#NULL!	#NULL!
0	0	1	1	2	4	2	0	0	0	1	1	0	1	1	1	1	0	0	0	#NULL!	3	#NULL!	#NULL!	#NULL!	1	1	#NULL!	1	1	1	1	1.2	#NULL!	1.75	1	1	0	0	#NULL!	#NULL!	1	3	1	1	1	1	1	0	0
1	1	2	6	2	3	2	1	1	0	1	1	1	1	1	1	1	1	0	0	1	6	3	2	#NULL!	1	2	3	1	1	2	1	1.2	#NULL!	1.5	#NULL!	1	0	1	#NULL!	#NULL!	0	3	1	1	1	1	1	0	1
0	0	2	1	2	3	2	0	0	0	1	1	1	3	2	1	1	1	0	0	#NULL!	6	#NULL!	4	#NULL!	2	1	4	1	1	1	1	#NULL!	#NULL!	#NULL!	#NULL!	#NULL!	#NULL!	1	#NULL!	#NULL!	1	3	0	#NULL!	#NULL!	#NULL!	#NULL!	#NULL!	#NULL!
0	0	2	1	4	4	3	0	0	0	1	1	1	1	1	1	1	1	0	0	#NULL!	5	#NULL!	2	#NULL!	2	2	4	2	1	1	1	#NULL!	#NULL!	#NULL!	#NULL!	#NULL!	#NULL!	1	#NULL!	#NULL!	1	2	0	#NULL!	#NULL!	#NULL!	#NULL!	#NULL!	#NULL!
1	1	2	6	2	3	2	0	1	0	1	1	1	1	1	1	1	1	0	0	#NULL!	5	#NULL!	2	#NULL!	2	1	4	1	1	1	1	1.2	#NULL!	1.75	1	1	0	1	#NULL!	#NULL!	0	1	1	1	1	1	1	0	0
1	1	1	6	2	4	5	1	1	1	4	4	0	2	3	1	1	0	1	0	2	1	2	#NULL!	2	1	#NULL!	#NULL!	4	2	2	1	#NULL!	#NULL!	#NULL!	#NULL!	#NULL!	#NULL!	0	#NULL!	#NULL!	0	2	0	#NULL!	#NULL!	#NULL!	#NULL!	#NULL!	#NULL!
0	1	1	1	3	2	2	0	1	0	1	1	1	1	3	1	1	1	0	0	#NULL!	6	#NULL!	2	#NULL!	2	2	4	1	1	1	1	#NULL!	#NULL!	#NULL!	#NULL!	#NULL!	#NULL!	0	#NULL!	#NULL!	1	2	0	#NULL!	#NULL!	#NULL!	#NULL!	#NULL!	#NULL!
1	0	2	6	2	3	4	1	1	1	4	4	0	3	2	1	0	0	1	1	2	1	1	#NULL!	2	#NULL!	#NULL!	#NULL!	2	1	2	1	#NULL!	#NULL!	#NULL!	#NULL!	#NULL!	#NULL!	1	#NULL!	#NULL!	0	2	0	#NULL!	#NULL!	#NULL!	#NULL!	#NULL!	#NULL!
0	0	1	3	2	2	3	0	1	0	1	1	1	2	1	1	0	1	1	1	#NULL!	2	4	2	#NULL!	#NULL!	#NULL!	1	1	1	2	1	#NULL!	#NULL!	#NULL!	#NULL!	#NULL!	#NULL!	0	#NULL!	#NULL!	1	3	0	#NULL!	#NULL!	#NULL!	#NULL!	#NULL!	#NULL!
0	0	1	3	2	1	3	0	0	0	2	2	1	2	2	1	0	1	1	1	#NULL!	3	4	3	#NULL!	#NULL!	#NULL!	1	2	1	2	1	#NULL!	#NULL!	#NULL!	#NULL!	#NULL!	#NULL!	0	#NULL!	#NULL!	1	3	0	#NULL!	#NULL!	#NULL!	#NULL!	#NULL!	#NULL!
1	1	3	6	4	4	2	0	1	0	1	1	1	1	1	1	0	1	0	0	#NULL!	4	#NULL!	2	#NULL!	1	3	3	1	1	1	2	#NULL!	#NULL!	#NULL!	#NULL!	#NULL!	#NULL!	1	#NULL!	#NULL!	0	3	0	#NULL!	#NULL!	#NULL!	#NULL!	#NULL!	#NULL!
0	0	1	5	2	3	5	0	1	0	4	4	1	3	3	1	0	1	1	1	#NULL!	3	3	1	#NULL!	#NULL!	#NULL!	2	1	1	2	1	#NULL!	#NULL!	#NULL!	#NULL!	#NULL!	#NULL!	0	#NULL!	#NULL!	1	3	0	#NULL!	#NULL!	#NULL!	#NULL!	#NULL!	#NULL!
0	0	3	1	2	2	2	0	0	0	1	1	1	1	1	1	0	1	0	0	#NULL!	5	#NULL!	2	#NULL!	2	1	3	1	1	1	1	#NULL!	#NULL!	#NULL!	#NULL!	#NULL!	#NULL!	0	#NULL!	#NULL!	1	1	0	#NULL!	#NULL!	#NULL!	#NULL!	#NULL!	#NULL!
0	1	1	3	3	1	3	0	0	1	2	2	1	2	1	1	0	1	1	1	#NULL!	1	2	1	#NULL!	#NULL!	#NULL!	1	1	1	2	1	#NULL!	#NULL!	#NULL!	#NULL!	#NULL!	#NULL!	0	#NULL!	#NULL!	1	2	0	#NULL!	#NULL!	#NULL!	#NULL!	#NULL!	#NULL!
0	0	1	1	2	2	2	0	1	0	1	1	1	1	1	1	0	1	0	1	#NULL!	6	#NULL!	2	#NULL!	1	2	3	1	1	1	2	#NULL!	#NULL!	#NULL!	#NULL!	#NULL!	#NULL!	0	#NULL!	#NULL!	1	3	0	#NULL!	#NULL!	#NULL!	#NULL!	#NULL!	#NULL!
0	0	3	5	4	4	4	0	0	0	2	2	1	2	3	1	0	1	1	1	#NULL!	3	4	2	#NULL!	#NULL!	#NULL!	3	1	1	2	1	1	0	1.75	1	1	0	1	0.6	1	1	3	1	1	1	1	1	1	0
0	1	2	2	1	1	1	0	0	1	1	1	1	2	1	1	0	1	1	1	#NULL!	1	1	3	#NULL!	#NULL!	2	3	1	1	2	1	1.4	1	1.75	1	1.33333	1	1	1	1	1	3	1	1	1	1	0	0	1
0	0	3	1	3	4	4	1	1	1	4	4	0	1	3	1	0	0	0	0	1	2	#NULL!	#NULL!	1	2	1	#NULL!	1	1	3	1	#NULL!	#NULL!	#NULL!	#NULL!	#NULL!	#NULL!	1	#NULL!	#NULL!	1	3	0	#NULL!	#NULL!	#NULL!	#NULL!	#NULL!	#NULL!
1	1	1	6	1	3	2	0	1	0	1	1	1	1	1	1	0	1	0	0	#NULL!	6	#NULL!	2	#NULL!	2	2	4	1	1	1	1	#NULL!	#NULL!	#NULL!	#NULL!	#NULL!	#NULL!	1	#NULL!	#NULL!	0	2	0	#NULL!	#NULL!	#NULL!	#NULL!	#NULL!	#NULL!
0	0	3	1	1	2	5	0	0	0	4	3	0	1	1	1	0	0	0	0	#NULL!	3	4	#NULL!	#NULL!	2	5	#NULL!	1	1	2	1	1	0	1.75	1	1	0	1	0.6	1	1	3	1	1	1	1	1	1	0
0	0	1	1	4	2	2	1	0	0	1	1	1	1	1	1	0	1	0	0	1	6	#NULL!	2	#NULL!	2	2	4	1	1	1	1	#NULL!	#NULL!	#NULL!	#NULL!	#NULL!	#NULL!	1	#NULL!	#NULL!	1	2	0	#NULL!	#NULL!	#NULL!	#NULL!	#NULL!	#NULL!
1	1	2	6	2	3	3	0	1	1	2	2	1	2	3	1	0	1	1	1	#NULL!	1	2	2	#NULL!	#NULL!	#NULL!	2	1	1	2	1	#NULL!	#NULL!	#NULL!	#NULL!	#NULL!	#NULL!	0	#NULL!	#NULL!	0	2	0	#NULL!	#NULL!	#NULL!	#NULL!	#NULL!	#NULL!
1	0	1	6	4	3	5	0	1	0	3	3	1	2	3	1	0	1	1	1	#NULL!	1	4	2	#NULL!	#NULL!	#NULL!	1	1	1	2	1	#NULL!	#NULL!	#NULL!	#NULL!	#NULL!	#NULL!	0	#NULL!	#NULL!	0	3	0	#NULL!	#NULL!	#NULL!	#NULL!	#NULL!	#NULL!
1	1	3	6	2	4	4	1	1	1	4	4	0	3	3	1	0	0	1	0	1	1	1	#NULL!	1	#NULL!	#NULL!	#NULL!	4	1	2	1	#NULL!	#NULL!	#NULL!	#NULL!	#NULL!	#NULL!	1	#NULL!	#NULL!	0	2	0	#NULL!	#NULL!	#NULL!	#NULL!	#NULL!	#NULL!
0	0	1	3	3	4	3	0	0	1	2	2	1	3	3	1	0	1	1	1	#NULL!	3	1	2	#NULL!	#NULL!	#NULL!	3	2	1	2	2	1	0	1.75	1	1	0	0	0.4	0	1	3	1	1	1	1	1	1	0
0	0	1	5	1	2	2	0	1	0	1	1	1	1	1	1	0	1	1	1	#NULL!	2	3	2	#NULL!	#NULL!	#NULL!	1	1	1	2	1	1.2	#NULL!	1.75	1	1	0	1	#NULL!	#NULL!	1	3	1	1	1	1	1	0	0
1	1	3	6	4	4	3	0	1	0	1	1	1	2	1	1	0	1	0	0	#NULL!	5	#NULL!	4	#NULL!	2	4	3	1	1	1	1	#NULL!	#NULL!	#NULL!	#NULL!	#NULL!	#NULL!	1	#NULL!	#NULL!	0	1	0	#NULL!	#NULL!	#NULL!	#NULL!	#NULL!	#NULL!
1	0	1	6	3	3	4	0	1	0	3	3	1	1	3	1	0	1	1	1	#NULL!	4	3	1	#NULL!	#NULL!	#NULL!	2	1	1	2	1	1	0	1.5	#NULL!	1	0	1	#NULL!	#NULL!	0	3	1	0	1	0	0	1	1
1	1	2	6	2	4	4	0	1	1	4	4	1	2	3	1	0	1	1	1	#NULL!	1	1	1	#NULL!	#NULL!	#NULL!	1	1	2	2	1	#NULL!	#NULL!	#NULL!	#NULL!	#NULL!	#NULL!	0	#NULL!	#NULL!	0	3	0	#NULL!	#NULL!	#NULL!	#NULL!	#NULL!	#NULL!
1	1	1	6	1	3	3	0	1	0	2	2	0	2	1	1	0	0	0	0	#NULL!	5	1	#NULL!	#NULL!	1	4	#NULL!	1	1	2	1	#NULL!	#NULL!	#NULL!	#NULL!	#NULL!	#NULL!	0	#NULL!	#NULL!	0	1	0	#NULL!	#NULL!	#NULL!	#NULL!	#NULL!	#NULL!
0	0	1	1	2	3	2	0	0	0	1	1	1	1	1	1	0	1	0	0	#NULL!	6	#NULL!	2	#NULL!	1	1	4	1	1	1	1	#NULL!	#NULL!	#NULL!	#NULL!	#NULL!	#NULL!	1	#NULL!	#NULL!	1	3	0	#NULL!	#NULL!	#NULL!	#NULL!	#NULL!	#NULL!
1	1	3	6	3	4	3	0	1	0	2	2	1	2	3	1	0	1	1	1	#NULL!	4	4	3	#NULL!	#NULL!	#NULL!	2	1	1	2	1	1	0	1.5	#NULL!	1	0	1	#NULL!	#NULL!	0	3	1	1	1	1	1	1	0
1	0	2	6	2	3	5	1	1	1	4	4	0	2	3	1	0	0	1	0	1	1	1	#NULL!	1	1	#NULL!	#NULL!	4	1	2	1	#NULL!	#NULL!	#NULL!	#NULL!	#NULL!	#NULL!	0	#NULL!	#NULL!	0	3	0	#NULL!	#NULL!	#NULL!	#NULL!	#NULL!	#NULL!
1	0	1	6	1	3	2	0	1	0	1	1	1	2	3	1	0	1	0	1	#NULL!	2	4	2	#NULL!	#NULL!	#NULL!	1	1	1	2	1	1	0	1.75	1	1	0	1	0.6	1	0	3	1	1	1	1	1	1	0
1	1	1	6	3	4	5	1	1	1	4	4	0	2	3	1	0	0	1	0	1	1	1	#NULL!	1	1	#NULL!	#NULL!	#NULL!	1	2	1	#NULL!	#NULL!	#NULL!	#NULL!	#NULL!	#NULL!	1	#NULL!	#NULL!	0	3	0	#NULL!	#NULL!	#NULL!	#NULL!	#NULL!	#NULL!
0	0	2	2	2	2	3	0	0	1	3	3	1	3	3	1	0	1	1	1	#NULL!	1	2	2	#NULL!	#NULL!	#NULL!	1	2	1	2	1	#NULL!	#NULL!	#NULL!	#NULL!	#NULL!	#NULL!	0	#NULL!	#NULL!	1	3	0	#NULL!	#NULL!	#NULL!	#NULL!	#NULL!	#NULL!
0	1	2	1	1	2	2	0	0	0	1	1	1	1	1	1	0	1	0	0	#NULL!	5	#NULL!	2	#NULL!	1	4	3	1	1	3	1	#NULL!	#NULL!	#NULL!	#NULL!	#NULL!	#NULL!	0	#NULL!	#NULL!	1	1	0	#NULL!	#NULL!	#NULL!	#NULL!	#NULL!	#NULL!
1	0	1	6	2	4	4	0	1	1	4	4	1	3	3	1	0	1	1	0	#NULL!	1	1	1	#NULL!	1	#NULL!	1	1	2	2	2	#NULL!	#NULL!	#NULL!	#NULL!	#NULL!	#NULL!	0	#NULL!	#NULL!	0	3	0	#NULL!	#NULL!	#NULL!	#NULL!	#NULL!	#NULL!
0	0	1	3	4	3	3	0	0	0	2	2	1	1	1	1	0	1	1	1	#NULL!	3	3	1	#NULL!	#NULL!	#NULL!	1	1	1	2	2	#NULL!	#NULL!	#NULL!	#NULL!	#NULL!	#NULL!	0	#NULL!	#NULL!	1	3	0	#NULL!	#NULL!	#NULL!	#NULL!	#NULL!	#NULL!
1	1	3	6	2	1	3	0	1	0	2	2	1	2	3	1	0	1	1	1	#NULL!	4	4	2	#NULL!	#NULL!	#NULL!	2	1	1	2	2	1	0	1.5	#NULL!	1	0	1	#NULL!	#NULL!	0	3	1	1	1	1	1	1	1
1	1	2	6	2	3	4	1	1	0	4	4	1	2	3	1	0	1	1	0	1	2	1	1	1	1	#NULL!	1	4	2	2	1	#NULL!	#NULL!	#NULL!	#NULL!	#NULL!	#NULL!	0	#NULL!	#NULL!	0	3	0	#NULL!	#NULL!	#NULL!	#NULL!	#NULL!	#NULL!
0	0	1	1	3	2	2	0	0	0	1	1	1	1	1	1	0	1	0	0	#NULL!	6	#NULL!	2	#NULL!	2	1	4	1	1	1	1	#NULL!	#NULL!	#NULL!	#NULL!	#NULL!	#NULL!	0	#NULL!	#NULL!	1	1	0	#NULL!	#NULL!	#NULL!	#NULL!	#NULL!	#NULL!
1	0	1	6	1	4	4	1	0	1	4	4	0	2	3	1	0	0	1	0	1	1	1	#NULL!	2	1	#NULL!	#NULL!	#NULL!	1	2	1	1.2	#NULL!	1.5	#NULL!	1	0	1	#NULL!	#NULL!	0	3	1	1	1	1	1	0	1
0	0	2	1	1	2	2	0	0	1	1	1	1	1	1	1	0	1	0	0	#NULL!	5	#NULL!	2	#NULL!	1	4	3	1	2	1	1	#NULL!	#NULL!	#NULL!	#NULL!	#NULL!	#NULL!	0	#NULL!	#NULL!	1	1	0	#NULL!	#NULL!	#NULL!	#NULL!	#NULL!	#NULL!
1	1	2	2	2	3	2	0	1	0	1	1	1	2	1	1	0	1	1	1	#NULL!	2	4	2	#NULL!	#NULL!	#NULL!	1	1	1	2	1	1	0	1.5	#NULL!	1.33333	1	1	#NULL!	#NULL!	0	3	1	1	1	1	1	1	1
0	0	3	3	2	1	3	1	0	1	4	3	1	2	3	1	0	1	1	1	2	1	1	2	2	#NULL!	#NULL!	1	2	2	2	1	#NULL!	#NULL!	#NULL!	#NULL!	#NULL!	#NULL!	0	#NULL!	#NULL!	1	3	0	#NULL!	#NULL!	#NULL!	#NULL!	#NULL!	#NULL!
0	1	1	1	1	4	2	0	0	0	1	1	1	1	1	1	0	1	0	0	#NULL!	6	#NULL!	2	#NULL!	1	1	4	1	1	3	1	#NULL!	#NULL!	#NULL!	#NULL!	#NULL!	#NULL!	0	#NULL!	#NULL!	1	1	0	#NULL!	#NULL!	#NULL!	#NULL!	#NULL!	#NULL!
0	0	2	1	3	1	2	0	0	0	1	1	1	1	1	1	0	1	0	0	#NULL!	6	#NULL!	2	#NULL!	2	2	4	1	1	1	1	#NULL!	#NULL!	#NULL!	#NULL!	#NULL!	#NULL!	0	#NULL!	#NULL!	1	3	0	#NULL!	#NULL!	#NULL!	#NULL!	#NULL!	#NULL!
1	1	3	6	1	1	5	1	1	0	4	4	1	2	3	1	0	1	1	1	1	3	3	2	#NULL!	#NULL!	#NULL!	1	1	1	2	2	#NULL!	#NULL!	#NULL!	#NULL!	#NULL!	#NULL!	0	#NULL!	#NULL!	0	3	0	#NULL!	#NULL!	#NULL!	#NULL!	#NULL!	#NULL!
1	0	2	6	2	1	3	0	1	1	2	2	1	2	3	1	0	1	1	1	#NULL!	1	2	3	#NULL!	#NULL!	#NULL!	1	1	1	2	1	#NULL!	#NULL!	#NULL!	#NULL!	#NULL!	#NULL!	0	#NULL!	#NULL!	0	3	0	#NULL!	#NULL!	#NULL!	#NULL!	#NULL!	#NULL!
1	1	2	6	2	4	3	0	1	0	2	2	1	1	3	1	0	1	1	1	#NULL!	2	4	2	#NULL!	#NULL!	#NULL!	1	2	1	2	1	1	0	1.5	#NULL!	1	0	1	#NULL!	#NULL!	0	3	1	1	1	1	1	1	1
0	0	3	1	2	3	2	0	0	0	1	1	1	1	1	1	0	1	0	0	#NULL!	6	#NULL!	2	#NULL!	2	1	4	1	1	1	1	#NULL!	#NULL!	#NULL!	#NULL!	#NULL!	#NULL!	0	#NULL!	#NULL!	1	2	0	#NULL!	#NULL!	#NULL!	#NULL!	#NULL!	#NULL!
1	1	2	6	2	1	5	0	1	1	4	4	0	2	3	1	0	0	1	0	#NULL!	1	1	#NULL!	#NULL!	2	#NULL!	#NULL!	1	2	2	2	#NULL!	#NULL!	#NULL!	#NULL!	#NULL!	#NULL!	0	#NULL!	#NULL!	0	3	0	#NULL!	#NULL!	#NULL!	#NULL!	#NULL!	#NULL!
1	1	1	6	3	3	3	0	1	0	2	2	1	1	3	1	0	1	1	1	#NULL!	2	2	2	#NULL!	#NULL!	#NULL!	2	1	1	2	1	1.2	#NULL!	1.5	#NULL!	1	0	1	#NULL!	#NULL!	0	3	1	1	1	1	1	0	1
0	1	1	3	1	4	4	1	0	1	4	3	1	2	1	1	0	1	1	1	2	1	1	2	1	#NULL!	#NULL!	1	4	1	2	1	#NULL!	#NULL!	#NULL!	#NULL!	#NULL!	#NULL!	0	#NULL!	#NULL!	1	3	0	#NULL!	#NULL!	#NULL!	#NULL!	#NULL!	#NULL!
0	0	1	3	1	2	2	0	0	1	1	1	1	1	1	1	0	1	1	1	#NULL!	1	2	2	#NULL!	#NULL!	#NULL!	1	1	1	2	1	#NULL!	#NULL!	#NULL!	#NULL!	#NULL!	#NULL!	0	#NULL!	#NULL!	1	2	0	#NULL!	#NULL!	#NULL!	#NULL!	#NULL!	#NULL!
1	1	1	6	2	4	5	1	1	1	4	4	1	2	3	1	0	1	1	0	1	1	1	1	1	#NULL!	#NULL!	1	2	1	2	1	#NULL!	#NULL!	#NULL!	#NULL!	#NULL!	#NULL!	1	#NULL!	#NULL!	0	2	0	#NULL!	#NULL!	#NULL!	#NULL!	#NULL!	#NULL!
1	0	2	6	2	3	3	0	0	0	2	2	1	2	3	1	0	1	1	1	#NULL!	3	3	1	#NULL!	#NULL!	#NULL!	1	2	1	2	1	#NULL!	#NULL!	#NULL!	#NULL!	#NULL!	#NULL!	0	#NULL!	#NULL!	0	3	0	#NULL!	#NULL!	#NULL!	#NULL!	#NULL!	#NULL!
1	1	2	6	3	4	3	0	1	0	2	2	1	2	3	1	0	1	1	1	#NULL!	2	4	2	#NULL!	#NULL!	#NULL!	2	1	1	2	1	#NULL!	#NULL!	#NULL!	#NULL!	#NULL!	#NULL!	1	#NULL!	#NULL!	0	3	0	#NULL!	#NULL!	#NULL!	#NULL!	#NULL!	#NULL!
0	0	1	1	1	1	2	0	0	0	1	1	1	1	1	1	0	1	0	0	#NULL!	6	#NULL!	2	#NULL!	2	2	4	1	1	1	1	#NULL!	#NULL!	#NULL!	#NULL!	#NULL!	#NULL!	0	#NULL!	#NULL!	1	2	0	#NULL!	#NULL!	#NULL!	#NULL!	#NULL!	#NULL!
1	1	2	6	2	1	5	0	1	0	4	4	0	3	3	1	0	0	1	1	#NULL!	2	4	#NULL!	#NULL!	#NULL!	#NULL!	#NULL!	1	1	2	1	1.2	#NULL!	1.5	#NULL!	1	0	1	#NULL!	#NULL!	0	3	1	1	1	1	1	0	1
1	1	2	6	2	4	4	1	1	1	4	3	1	2	3	1	0	1	1	1	1	1	1	1	1	#NULL!	#NULL!	1	2	1	2	1	#NULL!	#NULL!	#NULL!	#NULL!	#NULL!	#NULL!	1	#NULL!	#NULL!	0	2	0	#NULL!	#NULL!	#NULL!	#NULL!	#NULL!	#NULL!
0	0	1	3	2	3	3	0	0	0	2	2	1	2	1	1	0	1	1	1	#NULL!	2	4	1	#NULL!	#NULL!	#NULL!	2	1	1	2	1	#NULL!	#NULL!	#NULL!	#NULL!	#NULL!	#NULL!	0	#NULL!	#NULL!	1	3	0	#NULL!	#NULL!	#NULL!	#NULL!	#NULL!	#NULL!
0	0	3	1	4	1	2	0	0	1	1	1	1	1	1	1	0	1	0	0	#NULL!	6	#NULL!	2	#NULL!	2	2	4	1	1	1	1	#NULL!	#NULL!	#NULL!	#NULL!	#NULL!	#NULL!	0	#NULL!	#NULL!	1	3	0	#NULL!	#NULL!	#NULL!	#NULL!	#NULL!	#NULL!
1	0	1	6	3	4	5	#NULL!	1	0	3	2	1	3	1	1	0	1	1	0	#NULL!	2	3	2	2	#NULL!	#NULL!	2	#NULL!	1	2	1	1	0	1.75	1	1.33333	1	1	0.8	1	0	3	1	1	1	1	1	1	0
1	1	2	6	2	4	4	1	1	1	4	4	1	1	3	1	0	1	1	1	1	1	1	1	1	#NULL!	#NULL!	1	#NULL!	1	2	1	#NULL!	#NULL!	#NULL!	#NULL!	#NULL!	#NULL!	1	#NULL!	#NULL!	0	3	0	#NULL!	#NULL!	#NULL!	#NULL!	#NULL!	#NULL!
0	0	1	5	1	1	4	0	0	1	4	4	0	2	3	1	0	0	1	1	#NULL!	1	1	#NULL!	#NULL!	#NULL!	#NULL!	#NULL!	1	1	2	1	1.2	#NULL!	1.5	#NULL!	1.66667	1	1	#NULL!	#NULL!	1	3	1	1	1	1	1	0	1
1	0	2	2	2	4	2	0	0	0	2	2	1	3	3	1	0	1	1	1	#NULL!	2	4	1	#NULL!	#NULL!	#NULL!	2	1	1	2	2	1.2	#NULL!	1.5	#NULL!	1	0	1	#NULL!	#NULL!	0	3	1	1	1	1	1	0	1
1	1	1	6	4	4	3	0	1	0	2	2	1	1	1	1	0	1	1	1	#NULL!	1	4	1	#NULL!	#NULL!	#NULL!	1	1	1	2	1	#NULL!	#NULL!	#NULL!	#NULL!	#NULL!	#NULL!	0	#NULL!	#NULL!	0	3	0	#NULL!	#NULL!	#NULL!	#NULL!	#NULL!	#NULL!
1	1	2	6	2	1	3	0	1	0	2	2	1	2	3	1	0	1	1	0	#NULL!	2	4	1	#NULL!	#NULL!	#NULL!	1	1	1	2	1	1.2	#NULL!	1.5	#NULL!	1	0	1	#NULL!	#NULL!	0	3	1	1	1	1	1	0	1
0	0	1	1	2	2	1	0	0	0	1	1	1	1	1	1	0	1	0	0	#NULL!	6	#NULL!	2	#NULL!	2	2	4	1	1	1	1	#NULL!	#NULL!	#NULL!	#NULL!	#NULL!	#NULL!	0	#NULL!	#NULL!	1	3	0	#NULL!	#NULL!	#NULL!	#NULL!	#NULL!	#NULL!
1	1	2	6	2	1	4	0	1	1	2	2	1	2	3	1	0	1	1	1	#NULL!	1	3	2	#NULL!	#NULL!	#NULL!	2	1	1	2	1	#NULL!	#NULL!	#NULL!	#NULL!	#NULL!	#NULL!	0	#NULL!	#NULL!	0	3	0	#NULL!	#NULL!	#NULL!	#NULL!	#NULL!	#NULL!
0	0	1	1	1	2	2	0	0	0	1	1	1	1	1	1	0	1	0	0	#NULL!	6	#NULL!	3	#NULL!	2	2	4	1	1	1	1	#NULL!	#NULL!	#NULL!	#NULL!	#NULL!	#NULL!	0	#NULL!	#NULL!	1	3	0	#NULL!	#NULL!	#NULL!	#NULL!	#NULL!	#NULL!
1	1	2	6	2	4	5	1	1	1	4	4	1	2	3	1	0	1	1	1	1	1	1	2	1	#NULL!	#NULL!	2	#NULL!	1	2	1	1.4	1	1.75	1	1.66667	1	1	1	1	0	3	1	1	1	1	0	0	0
0	1	1	1	2	3	3	0	0	0	1	1	1	1	1	1	0	1	0	0	#NULL!	2	#NULL!	2	#NULL!	1	3	3	1	1	1	2	#NULL!	#NULL!	#NULL!	#NULL!	#NULL!	#NULL!	0	#NULL!	#NULL!	1	3	0	#NULL!	#NULL!	#NULL!	#NULL!	#NULL!	#NULL!
0	0	2	3	2	3	3	0	0	0	2	2	1	1	3	1	0	1	0	1	#NULL!	2	4	2	#NULL!	#NULL!	#NULL!	1	1	1	2	2	#NULL!	#NULL!	#NULL!	#NULL!	#NULL!	#NULL!	0	#NULL!	#NULL!	1	3	0	#NULL!	#NULL!	#NULL!	#NULL!	#NULL!	#NULL!
1	0	2	6	2	3	5	1	1	1	4	3	0	2	3	1	0	0	1	0	2	1	1	#NULL!	2	1	#NULL!	#NULL!	#NULL!	1	2	1	1.4	1	1.75	1	1.66667	1	1	1	1	0	2	1	1	1	1	0	0	0
1	1	1	6	2	4	3	0	0	0	2	2	1	2	3	1	0	1	1	1	#NULL!	2	4	2	#NULL!	#NULL!	#NULL!	1	1	1	2	1	1	0	1.5	#NULL!	1	0	1	#NULL!	#NULL!	0	3	1	1	1	1	1	1	1
0	1	1	1	1	1	2	0	0	0	1	1	1	1	1	1	0	1	0	0	#NULL!	5	3	2	#NULL!	1	3	4	1	1	2	1	#NULL!	#NULL!	#NULL!	#NULL!	#NULL!	#NULL!	0	#NULL!	#NULL!	1	1	0	#NULL!	#NULL!	#NULL!	#NULL!	#NULL!	#NULL!
0	0	2	1	1	4	2	0	0	0	1	1	1	1	3	1	0	1	0	0	#NULL!	6	#NULL!	2	#NULL!	1	2	4	1	1	1	2	#NULL!	#NULL!	#NULL!	#NULL!	#NULL!	#NULL!	0	#NULL!	#NULL!	1	3	0	#NULL!	#NULL!	#NULL!	#NULL!	#NULL!	#NULL!
0	0	1	1	4	4	1	0	0	0	1	1	1	1	1	1	0	1	0	0	#NULL!	6	#NULL!	2	#NULL!	2	1	4	1	1	3	2	#NULL!	#NULL!	#NULL!	#NULL!	#NULL!	#NULL!	0	#NULL!	#NULL!	1	3	0	#NULL!	#NULL!	#NULL!	#NULL!	#NULL!	#NULL!
0	0	1	1	1	1	2	0	0	1	1	1	1	1	1	1	0	1	0	1	#NULL!	6	#NULL!	3	#NULL!	2	2	4	1	1	1	1	#NULL!	#NULL!	#NULL!	#NULL!	#NULL!	#NULL!	0	#NULL!	#NULL!	1	3	0	#NULL!	#NULL!	#NULL!	#NULL!	#NULL!	#NULL!
1	1	2	6	2	4	3	1	1	1	4	3	1	1	3	1	0	1	1	1	1	1	1	2	1	#NULL!	#NULL!	1	#NULL!	1	2	1	1.2	#NULL!	1.75	1	1.66667	1	1	#NULL!	#NULL!	0	2	1	1	1	1	1	0	0
1	1	1	6	2	4	5	0	0	0	3	3	0	1	3	1	0	0	1	0	#NULL!	1	4	#NULL!	#NULL!	1	#NULL!	#NULL!	1	1	2	1	#NULL!	#NULL!	#NULL!	#NULL!	#NULL!	#NULL!	1	#NULL!	#NULL!	0	3	0	#NULL!	#NULL!	#NULL!	#NULL!	#NULL!	#NULL!
1	0	1	6	2	4	2	0	1	0	1	1	1	1	3	1	0	1	1	1	#NULL!	2	4	2	#NULL!	#NULL!	#NULL!	2	1	1	2	1	1	0	1.25	0	1	0	1	0.4	0	0	3	1	1	1	1	1	1	0
1	1	2	6	2	4	3	0	1	0	2	2	1	2	3	1	0	1	1	1	#NULL!	3	4	2	#NULL!	#NULL!	#NULL!	1	1	1	2	1	#NULL!	#NULL!	#NULL!	#NULL!	#NULL!	#NULL!	0	#NULL!	#NULL!	0	3	0	#NULL!	#NULL!	#NULL!	#NULL!	#NULL!	#NULL!
0	1	1	1	1	4	2	0	0	0	1	1	1	1	3	1	0	1	0	0	#NULL!	6	#NULL!	2	#NULL!	2	1	4	1	1	1	1	#NULL!	#NULL!	#NULL!	#NULL!	#NULL!	#NULL!	0	#NULL!	#NULL!	1	3	0	#NULL!	#NULL!	#NULL!	#NULL!	#NULL!	#NULL!
1	0	2	6	2	4	4	0	1	0	2	2	1	1	3	1	0	1	1	1	#NULL!	4	4	2	#NULL!	#NULL!	#NULL!	2	1	1	2	2	1	0	1.75	1	1.66667	1	1	0.8	1	0	3	1	1	1	1	1	1	0
1	1	2	6	2	3	5	1	1	1	4	4	0	2	3	1	0	0	1	0	1	1	2	#NULL!	1	1	#NULL!	#NULL!	3	1	2	1	1.2	#NULL!	1.75	1	1.66667	1	1	#NULL!	#NULL!	0	3	1	1	1	1	1	0	0
0	1	2	1	2	4	2	0	0	0	1	1	1	1	1	1	0	1	0	0	#NULL!	6	#NULL!	2	#NULL!	2	1	4	1	1	1	1	#NULL!	#NULL!	#NULL!	#NULL!	#NULL!	#NULL!	0	#NULL!	#NULL!	1	3	0	#NULL!	#NULL!	#NULL!	#NULL!	#NULL!	#NULL!
0	0	2	1	2	3	2	0	0	0	1	1	1	1	1	1	0	1	0	0	#NULL!	5	#NULL!	2	#NULL!	2	4	3	1	1	1	1	#NULL!	#NULL!	#NULL!	#NULL!	#NULL!	#NULL!	0	#NULL!	#NULL!	1	3	0	#NULL!	#NULL!	#NULL!	#NULL!	#NULL!	#NULL!
0	1	1	2	4	1	3	0	1	0	1	1	1	1	2	1	0	1	0	0	#NULL!	5	#NULL!	2	#NULL!	1	4	3	1	1	3	1	#NULL!	#NULL!	#NULL!	#NULL!	#NULL!	#NULL!	0	#NULL!	#NULL!	1	1	0	#NULL!	#NULL!	#NULL!	#NULL!	#NULL!	#NULL!
1	0	1	6	3	2	3	0	1	0	2	2	1	1	2	1	0	1	1	1	#NULL!	3	3	2	#NULL!	#NULL!	#NULL!	1	1	1	2	1	#NULL!	#NULL!	#NULL!	#NULL!	#NULL!	#NULL!	0	#NULL!	#NULL!	0	3	0	#NULL!	#NULL!	#NULL!	#NULL!	#NULL!	#NULL!
0	1	2	3	2	1	1	0	0	1	1	1	1	2	1	1	0	1	1	0	#NULL!	6	3	4	#NULL!	#NULL!	#NULL!	3	1	1	2	1	#NULL!	#NULL!	#NULL!	#NULL!	#NULL!	#NULL!	0	#NULL!	#NULL!	1	3	0	#NULL!	#NULL!	#NULL!	#NULL!	#NULL!	#NULL!
0	0	1	3	3	2	3	0	0	0	2	2	1	2	3	1	0	1	1	1	#NULL!	2	3	2	#NULL!	#NULL!	#NULL!	1	1	1	2	1	#NULL!	#NULL!	#NULL!	#NULL!	#NULL!	#NULL!	0	#NULL!	#NULL!	1	3	0	#NULL!	#NULL!	#NULL!	#NULL!	#NULL!	#NULL!
1	1	2	6	2	4	2	1	1	0	1	1	1	2	1	1	0	1	0	0	2	2	#NULL!	2	#NULL!	1	3	3	1	1	1	1	1	0	1.75	1	1.66667	1	1	0.8	1	0	3	1	1	1	1	1	1	0
0	0	1	1	4	3	2	0	1	0	1	1	1	1	1	1	0	1	0	0	#NULL!	6	#NULL!	2	#NULL!	2	2	3	1	1	1	1	#NULL!	#NULL!	#NULL!	#NULL!	#NULL!	#NULL!	0	#NULL!	#NULL!	1	3	0	#NULL!	#NULL!	#NULL!	#NULL!	#NULL!	#NULL!
1	1	2	6	2	4	4	0	0	1	3	3	1	2	3	1	0	1	0	1	#NULL!	1	2	1	#NULL!	#NULL!	#NULL!	2	1	1	2	1	#NULL!	#NULL!	#NULL!	#NULL!	#NULL!	#NULL!	0	#NULL!	#NULL!	0	3	0	#NULL!	#NULL!	#NULL!	#NULL!	#NULL!	#NULL!
0	0	1	1	2	4	3	0	1	1	2	2	1	2	1	1	0	1	0	0	#NULL!	3	3	1	#NULL!	1	3	4	1	1	2	1	#NULL!	#NULL!	#NULL!	#NULL!	#NULL!	#NULL!	1	#NULL!	#NULL!	1	3	0	#NULL!	#NULL!	#NULL!	#NULL!	#NULL!	#NULL!
1	1	1	6	4	1	3	0	1	0	2	2	1	2	3	1	0	1	1	1	#NULL!	2	2	1	#NULL!	#NULL!	#NULL!	2	1	1	2	1	#NULL!	#NULL!	#NULL!	#NULL!	#NULL!	#NULL!	0	#NULL!	#NULL!	0	3	0	#NULL!	#NULL!	#NULL!	#NULL!	#NULL!	#NULL!
0	0	3	5	2	1	5	0	0	1	4	4	1	2	3	1	0	1	1	1	#NULL!	1	1	1	#NULL!	#NULL!	#NULL!	1	1	1	2	1	#NULL!	#NULL!	#NULL!	#NULL!	#NULL!	#NULL!	0	#NULL!	#NULL!	1	3	0	#NULL!	#NULL!	#NULL!	#NULL!	#NULL!	#NULL!
1	1	1	6	1	1	5	0	1	1	4	4	1	1	1	1	0	1	0	0	#NULL!	1	1	1	#NULL!	2	3	3	1	1	2	1	#NULL!	#NULL!	#NULL!	#NULL!	#NULL!	#NULL!	0	#NULL!	#NULL!	0	3	0	#NULL!	#NULL!	#NULL!	#NULL!	#NULL!	#NULL!
1	1	2	6	3	4	4	0	1	0	2	2	1	1	2	1	0	1	1	1	#NULL!	4	4	2	#NULL!	#NULL!	#NULL!	1	1	1	2	1	1	0	1.75	1	1.66667	1	1	0.8	1	0	3	1	1	1	1	1	1	0
0	0	1	1	4	1	2	0	0	0	1	1	1	1	1	1	0	0	0	1	#NULL!	6	#NULL!	2	#NULL!	2	2	#NULL!	1	1	1	1	#NULL!	#NULL!	#NULL!	#NULL!	#NULL!	#NULL!	0	#NULL!	#NULL!	1	3	0	#NULL!	#NULL!	#NULL!	#NULL!	#NULL!	#NULL!
1	1	2	6	2	4	3	0	1	0	2	2	1	2	3	1	0	1	0	1	#NULL!	4	4	2	#NULL!	#NULL!	#NULL!	2	1	1	2	1	1	0	1.5	#NULL!	1.66667	1	1	#NULL!	#NULL!	0	3	1	1	1	1	1	1	1
0	1	2	1	4	1	3	0	0	0	1	1	1	1	1	1	0	1	0	0	#NULL!	5	#NULL!	1	#NULL!	2	4	4	1	1	1	1	#NULL!	#NULL!	#NULL!	#NULL!	#NULL!	#NULL!	0	#NULL!	#NULL!	1	1	0	#NULL!	#NULL!	#NULL!	#NULL!	#NULL!	#NULL!
1	1	1	6	2	4	4	1	1	1	3	2	1	2	3	1	0	1	1	1	#NULL!	1	1	2	1	#NULL!	#NULL!	1	1	1	2	1	#NULL!	#NULL!	#NULL!	#NULL!	#NULL!	#NULL!	1	#NULL!	#NULL!	0	3	0	#NULL!	#NULL!	#NULL!	#NULL!	#NULL!	#NULL!
0	1	2	1	3	2	2	0	1	0	1	1	1	1	1	1	0	1	0	1	#NULL!	6	#NULL!	2	#NULL!	1	2	4	1	1	1	1	#NULL!	#NULL!	#NULL!	#NULL!	#NULL!	#NULL!	0	#NULL!	#NULL!	1	3	0	#NULL!	#NULL!	#NULL!	#NULL!	#NULL!	#NULL!
0	0	1	1	1	3	2	0	0	0	1	1	1	2	1	1	0	1	0	0	#NULL!	6	#NULL!	2	#NULL!	2	2	4	1	1	1	1	#NULL!	#NULL!	#NULL!	#NULL!	#NULL!	#NULL!	0	#NULL!	#NULL!	1	3	0	#NULL!	#NULL!	#NULL!	#NULL!	#NULL!	#NULL!
0	1	1	5	1	1	5	0	1	1	4	4	0	2	1	1	0	0	1	1	#NULL!	1	1	#NULL!	#NULL!	#NULL!	#NULL!	#NULL!	1	1	2	1	#NULL!	#NULL!	#NULL!	#NULL!	#NULL!	#NULL!	0	#NULL!	#NULL!	1	3	0	#NULL!	#NULL!	#NULL!	#NULL!	#NULL!	#NULL!
0	1	1	5	4	2	3	0	0	0	2	2	1	2	1	1	0	1	1	1	#NULL!	1	4	1	#NULL!	#NULL!	#NULL!	1	1	1	2	1	#NULL!	#NULL!	#NULL!	#NULL!	#NULL!	#NULL!	0	#NULL!	#NULL!	1	3	0	#NULL!	#NULL!	#NULL!	#NULL!	#NULL!	#NULL!
1	1	2	6	3	4	5	1	1	0	4	3	1	2	3	1	0	1	1	1	1	4	4	1	1	#NULL!	#NULL!	2	#NULL!	1	2	1	1	0	1.75	1	1	0	1	0.6	1	0	3	1	1	1	1	1	1	0
0	0	1	2	2	1	2	0	0	0	1	1	1	1	1	1	0	1	0	0	#NULL!	5	#NULL!	2	#NULL!	1	4	3	1	1	1	1	#NULL!	#NULL!	#NULL!	#NULL!	#NULL!	#NULL!	0	#NULL!	#NULL!	1	1	0	#NULL!	#NULL!	#NULL!	#NULL!	#NULL!	#NULL!
1	1	2	6	2	4	5	1	1	1	4	4	0	2	3	1	0	0	1	1	2	1	1	#NULL!	2	#NULL!	#NULL!	#NULL!	#NULL!	1	2	1	1	0	1.75	1	1.66667	1	1	0.8	1	0	3	1	1	1	1	1	1	0
0	0	3	1	4	1	1	0	0	0	1	1	1	1	1	1	0	1	0	0	#NULL!	6	#NULL!	2	#NULL!	1	1	4	1	1	1	1	#NULL!	#NULL!	#NULL!	#NULL!	#NULL!	#NULL!	0	#NULL!	#NULL!	1	3	0	#NULL!	#NULL!	#NULL!	#NULL!	#NULL!	#NULL!
0	1	1	3	2	4	3	0	1	0	1	1	1	2	1	1	0	1	1	1	#NULL!	5	2	2	#NULL!	#NULL!	#NULL!	1	1	1	2	1	#NULL!	#NULL!	#NULL!	#NULL!	#NULL!	#NULL!	0	#NULL!	#NULL!	1	2	0	#NULL!	#NULL!	#NULL!	#NULL!	#NULL!	#NULL!
1	1	2	6	2	1	3	0	1	0	2	2	1	2	3	1	0	1	1	1	#NULL!	2	4	1	#NULL!	#NULL!	#NULL!	2	1	1	2	2	1	0	1.25	0	1.33333	1	1	0.6	1	0	3	1	1	1	1	1	1	0
1	0	2	6	4	1	2	0	1	1	2	1	1	2	3	1	0	1	1	1	#NULL!	1	1	2	1	#NULL!	#NULL!	1	#NULL!	1	2	1	#NULL!	#NULL!	#NULL!	#NULL!	#NULL!	#NULL!	1	#NULL!	#NULL!	0	2	0	#NULL!	#NULL!	#NULL!	#NULL!	#NULL!	#NULL!
1	1	3	6	3	4	2	1	1	1	2	1	1	2	1	1	0	1	1	1	1	1	1	3	1	#NULL!	#NULL!	1	2	1	2	1	1.4	1	1.5	#NULL!	1	0	0	#NULL!	#NULL!	0	1	1	1	1	1	0	0	1
1	1	1	6	2	3	3	0	0	0	4	4	0	1	1	1	0	0	1	0	#NULL!	3	3	#NULL!	#NULL!	1	#NULL!	#NULL!	1	1	2	1	#NULL!	#NULL!	#NULL!	#NULL!	#NULL!	#NULL!	0	#NULL!	#NULL!	0	3	0	#NULL!	#NULL!	#NULL!	#NULL!	#NULL!	#NULL!
1	0	1	6	2	1	3	0	1	0	2	2	1	2	3	1	0	1	1	1	#NULL!	3	3	1	#NULL!	#NULL!	#NULL!	1	1	1	2	1	#NULL!	#NULL!	#NULL!	#NULL!	#NULL!	#NULL!	0	#NULL!	#NULL!	0	3	0	#NULL!	#NULL!	#NULL!	#NULL!	#NULL!	#NULL!
1	0	2	6	2	4	4	1	1	1	3	2	1	2	3	0	0	1	1	1	2	1	1	1	2	#NULL!	#NULL!	1	2	1	2	1	#NULL!	#NULL!	#NULL!	#NULL!	#NULL!	#NULL!	0	#NULL!	#NULL!	0	3	0	#NULL!	#NULL!	#NULL!	#NULL!	#NULL!	#NULL!
0	1	1	1	4	3	2	0	0	0	1	1	1	1	1	0	0	1	0	0	#NULL!	6	#NULL!	2	#NULL!	2	2	4	1	1	1	1	#NULL!	#NULL!	#NULL!	#NULL!	#NULL!	#NULL!	0	#NULL!	#NULL!	1	3	0	#NULL!	#NULL!	#NULL!	#NULL!	#NULL!	#NULL!
0	1	2	1	2	1	1	0	0	0	1	1	1	1	1	0	0	1	0	1	#NULL!	6	#NULL!	2	#NULL!	1	2	4	1	1	1	1	#NULL!	#NULL!	#NULL!	#NULL!	#NULL!	#NULL!	0	#NULL!	#NULL!	1	3	0	#NULL!	#NULL!	#NULL!	#NULL!	#NULL!	#NULL!
1	0	1	6	2	1	3	0	1	0	1	1	1	2	1	0	0	1	1	1	#NULL!	2	4	2	#NULL!	#NULL!	#NULL!	2	1	1	2	1	1	0	1.5	#NULL!	1	0	1	#NULL!	#NULL!	0	3	1	1	1	1	1	1	0
0	1	1	5	4	2	3	0	0	0	1	1	1	1	1	0	0	1	1	1	#NULL!	3	4	2	#NULL!	#NULL!	#NULL!	1	1	1	2	1	1.4	1	1.75	1	1	0	1	0.8	1	1	3	1	1	1	1	0	0	0
0	0	2	5	2	3	3	1	1	0	3	2	1	1	1	0	0	1	1	0	1	4	4	2	1	#NULL!	#NULL!	2	1	1	2	1	1.4	1	1.5	#NULL!	1	0	1	#NULL!	#NULL!	1	3	1	1	1	1	0	0	1
0	1	3	3	2	1	3	0	0	0	1	1	1	2	1	0	0	1	1	1	#NULL!	3	4	3	#NULL!	#NULL!	#NULL!	1	1	1	2	1	1.2	#NULL!	1.25	0	1	0	1	#NULL!	#NULL!	1	3	1	1	1	1	1	0	1
0	1	1	3	1	1	3	0	1	0	1	1	1	2	1	0	0	1	1	1	#NULL!	4	3	4	#NULL!	#NULL!	#NULL!	1	1	1	2	1	#NULL!	#NULL!	#NULL!	#NULL!	#NULL!	#NULL!	1	#NULL!	#NULL!	1	3	0	#NULL!	#NULL!	#NULL!	#NULL!	#NULL!	#NULL!
0	0	2	3	2	4	3	1	0	0	2	1	1	2	1	0	0	1	1	1	1	3	4	4	1	#NULL!	#NULL!	1	1	1	2	1	1.4	1	1.5	#NULL!	#NULL!	#NULL!	1	#NULL!	#NULL!	1	3	1	1	1	1	0	0	1
0	1	1	3	1	1	3	0	0	0	1	1	1	1	1	0	0	1	1	0	#NULL!	3	4	4	#NULL!	#NULL!	#NULL!	1	1	1	2	2	1.4	1	1.5	#NULL!	1	0	0	#NULL!	#NULL!	1	3	1	1	1	1	0	0	1
0	0	2	5	4	1	3	0	0	0	1	1	1	2	1	0	0	1	1	1	#NULL!	3	3	3	#NULL!	#NULL!	#NULL!	1	1	1	2	1	#NULL!	#NULL!	#NULL!	#NULL!	#NULL!	#NULL!	0	#NULL!	#NULL!	1	3	0	#NULL!	#NULL!	#NULL!	#NULL!	#NULL!	#NULL!
1	0	1	6	2	4	3	0	0	0	1	1	1	2	3	0	0	1	1	1	#NULL!	2	4	2	#NULL!	#NULL!	#NULL!	1	1	1	2	1	1	0	1.5	#NULL!	1	0	1	#NULL!	#NULL!	0	3	1	1	1	1	1	1	1
0	0	1	5	2	4	4	0	1	0	3	3	1	1	3	0	0	1	1	0	#NULL!	2	4	2	#NULL!	#NULL!	#NULL!	2	1	1	2	1	#NULL!	#NULL!	#NULL!	#NULL!	#NULL!	#NULL!	0	#NULL!	#NULL!	1	3	0	#NULL!	#NULL!	#NULL!	#NULL!	#NULL!	#NULL!
0	1	1	1	2	2	3	0	1	0	1	1	1	1	1	0	0	1	0	1	#NULL!	3	#NULL!	2	#NULL!	1	3	4	1	1	1	1	#NULL!	#NULL!	#NULL!	#NULL!	#NULL!	#NULL!	1	#NULL!	#NULL!	1	3	0	#NULL!	#NULL!	#NULL!	#NULL!	#NULL!	#NULL!
0	0	3	5	2	3	3	0	0	0	1	1	1	1	1	0	0	1	1	0	#NULL!	3	3	2	#NULL!	#NULL!	#NULL!	1	1	1	2	1	#NULL!	#NULL!	#NULL!	#NULL!	#NULL!	#NULL!	0	#NULL!	#NULL!	1	3	0	#NULL!	#NULL!	#NULL!	#NULL!	#NULL!	#NULL!
0	0	3	5	2	2	4	0	0	0	4	4	1	2	3	0	0	1	0	1	#NULL!	3	2	2	#NULL!	#NULL!	#NULL!	1	1	1	2	2	#NULL!	#NULL!	#NULL!	#NULL!	#NULL!	#NULL!	0	#NULL!	#NULL!	1	3	0	#NULL!	#NULL!	#NULL!	#NULL!	#NULL!	#NULL!
1	0	2	6	2	1	2	0	1	0	1	1	1	1	1	0	0	1	1	1	#NULL!	2	4	2	#NULL!	#NULL!	#NULL!	1	1	2	2	1	1	0	1.5	#NULL!	1	0	1	#NULL!	#NULL!	0	3	1	1	1	1	1	1	1
0	1	2	3	4	2	5	0	0	0	4	4	1	2	2	0	0	1	1	1	#NULL!	1	3	1	#NULL!	#NULL!	#NULL!	1	1	1	2	2	#NULL!	#NULL!	#NULL!	#NULL!	#NULL!	#NULL!	1	#NULL!	#NULL!	1	3	0	#NULL!	#NULL!	#NULL!	#NULL!	#NULL!	#NULL!
0	1	1	3	2	2	3	0	1	0	1	1	1	2	1	0	0	1	1	1	#NULL!	3	3	2	#NULL!	#NULL!	#NULL!	1	1	1	2	2	#NULL!	#NULL!	#NULL!	#NULL!	#NULL!	#NULL!	0	#NULL!	#NULL!	1	3	0	#NULL!	#NULL!	#NULL!	#NULL!	#NULL!	#NULL!
0	0	1	6	2	1	3	0	0	0	2	2	1	2	3	0	0	1	1	0	#NULL!	3	4	2	#NULL!	#NULL!	#NULL!	1	1	1	2	1	1	0	1.5	#NULL!	1.33333	1	1	#NULL!	#NULL!	1	3	1	1	1	1	1	1	1
0	1	3	5	4	1	3	0	1	0	2	2	1	2	3	0	0	1	1	1	#NULL!	3	4	1	#NULL!	#NULL!	#NULL!	1	1	1	2	1	1	0	1.25	0	1	0	1	0.4	0	1	3	1	1	1	1	1	1	1
0	0	1	1	2	3	3	0	0	0	1	1	1	1	1	0	0	1	0	0	#NULL!	3	#NULL!	2	#NULL!	#NULL!	#NULL!	3	1	1	1	1	1	0	1.25	0	1	0	1	0.4	0	1	3	1	1	1	1	1	1	1
0	1	3	5	2	3	4	0	0	0	4	4	0	2	3	0	0	0	1	1	0	3	3	#NULL!	1	#NULL!	#NULL!	#NULL!	1	1	2	2	#NULL!	#NULL!	#NULL!	#NULL!	#NULL!	#NULL!	1	#NULL!	#NULL!	1	3	0	#NULL!	#NULL!	#NULL!	#NULL!	#NULL!	#NULL!
0	0	1	5	3	1	4	0	0	0	4	4	0	2	3	0	0	0	1	0	#NULL!	3	4	#NULL!	#NULL!	1	#NULL!	#NULL!	1	1	2	1	1	0	1.5	#NULL!	1	0	1	#NULL!	#NULL!	1	3	1	1	1	1	1	1	1
0	0	3	3	2	4	3	0	0	0	2	2	1	2	3	0	0	1	1	1	#NULL!	1	3	3	#NULL!	#NULL!	#NULL!	1	1	1	2	1	#NULL!	#NULL!	#NULL!	#NULL!	#NULL!	#NULL!	0	#NULL!	#NULL!	1	3	0	#NULL!	#NULL!	#NULL!	#NULL!	#NULL!	#NULL!
0	1	1	5	2	1	3	0	0	0	1	1	1	1	1	0	0	1	1	1	#NULL!	2	4	2	#NULL!	#NULL!	#NULL!	1	1	1	2	1	1	0	1.5	#NULL!	1	0	1	#NULL!	#NULL!	1	3	1	1	1	1	1	1	1
0	0	1	1	2	2	3	0	1	0	1	1	1	1	1	0	0	1	0	0	#NULL!	6	#NULL!	2	#NULL!	1	2	4	1	1	1	2	#NULL!	#NULL!	#NULL!	#NULL!	#NULL!	#NULL!	0	#NULL!	#NULL!	1	3	0	#NULL!	#NULL!	#NULL!	#NULL!	#NULL!	#NULL!
1	1	1	6	2	3	3	0	1	0	2	2	1	1	1	0	0	1	1	1	#NULL!	4	4	1	#NULL!	#NULL!	#NULL!	1	1	1	2	1	1.2	#NULL!	1.5	#NULL!	1	0	1	#NULL!	#NULL!	0	3	1	1	1	1	1	0	1
1	1	1	6	3	3	5	1	1	0	4	4	0	2	3	0	0	0	1	0	1	3	3	#NULL!	1	1	#NULL!	#NULL!	#NULL!	1	2	2	1	0	1.75	1	1	0	1	0.6	1	0	3	1	1	1	1	1	1	0
1	0	3	6	2	4	4	1	0	0	4	4	1	1	1	0	0	1	1	1	1	3	3	1	1	#NULL!	#NULL!	1	2	1	2	2	#NULL!	#NULL!	#NULL!	#NULL!	#NULL!	#NULL!	0	#NULL!	#NULL!	0	3	0	#NULL!	#NULL!	#NULL!	#NULL!	#NULL!	#NULL!
0	0	1	3	2	2	3	0	0	0	1	1	1	1	1	0	0	1	1	1	#NULL!	1	4	2	#NULL!	#NULL!	#NULL!	1	1	1	2	1	#NULL!	#NULL!	#NULL!	#NULL!	#NULL!	#NULL!	0	#NULL!	#NULL!	1	3	0	#NULL!	#NULL!	#NULL!	#NULL!	#NULL!	#NULL!
0	1	3	5	2	3	3	0	1	0	3	3	1	2	3	0	0	1	1	1	#NULL!	3	3	2	#NULL!	#NULL!	#NULL!	1	1	1	2	1	1	0	1.5	#NULL!	1.33333	1	1	#NULL!	#NULL!	1	3	1	1	1	1	1	1	1
0	0	1	2	3	1	2	0	0	0	1	1	1	1	1	0	0	1	0	1	#NULL!	6	#NULL!	4	#NULL!	2	2	4	1	1	1	1	#NULL!	#NULL!	#NULL!	#NULL!	#NULL!	#NULL!	1	#NULL!	#NULL!	1	3	0	#NULL!	#NULL!	#NULL!	#NULL!	#NULL!	#NULL!
1	1	1	6	2	4	3	0	1	0	1	1	1	2	1	0	0	1	1	0	#NULL!	2	4	3	#NULL!	#NULL!	#NULL!	1	1	1	2	1	1.2	#NULL!	1.5	#NULL!	1	0	1	#NULL!	#NULL!	0	3	1	1	1	1	1	0	1
1	1	1	6	2	3	4	0	1	0	2	2	1	2	1	0	0	1	1	1	#NULL!	2	4	2	#NULL!	#NULL!	#NULL!	3	1	1	2	1	1.4	1	1.75	1	1	0	1	0.8	1	0	3	1	1	1	1	0	0	0
0	0	1	2	4	3	2	0	0	0	1	1	1	2	1	0	0	1	1	1	#NULL!	1	4	2	#NULL!	#NULL!	#NULL!	1	1	1	2	1	#NULL!	#NULL!	#NULL!	#NULL!	#NULL!	#NULL!	1	#NULL!	#NULL!	1	3	0	#NULL!	#NULL!	#NULL!	#NULL!	#NULL!	#NULL!
0	1	3	3	2	2	3	0	1	0	1	1	1	1	1	0	0	1	1	0	#NULL!	2	4	3	#NULL!	#NULL!	#NULL!	1	1	1	2	1	#NULL!	#NULL!	#NULL!	#NULL!	#NULL!	#NULL!	0	#NULL!	#NULL!	1	3	0	#NULL!	#NULL!	#NULL!	#NULL!	#NULL!	#NULL!
0	0	1	3	2	1	3	0	1	0	1	1	1	2	1	0	0	1	1	1	#NULL!	1	4	3	#NULL!	#NULL!	#NULL!	1	1	1	2	1	#NULL!	#NULL!	#NULL!	#NULL!	#NULL!	#NULL!	1	#NULL!	#NULL!	1	3	0	#NULL!	#NULL!	#NULL!	#NULL!	#NULL!	#NULL!
0	1	1	5	4	3	5	1	1	0	4	3	0	2	1	0	0	0	1	0	1	4	4	#NULL!	1	1	#NULL!	#NULL!	1	1	2	1	#NULL!	#NULL!	#NULL!	#NULL!	#NULL!	#NULL!	1	#NULL!	#NULL!	1	3	0	#NULL!	#NULL!	#NULL!	#NULL!	#NULL!	#NULL!
0	0	2	1	3	4	2	0	1	0	1	1	1	2	1	0	0	1	0	0	#NULL!	3	#NULL!	3	#NULL!	2	3	1	1	1	1	1	#NULL!	#NULL!	#NULL!	#NULL!	#NULL!	#NULL!	0	#NULL!	#NULL!	1	3	0	#NULL!	#NULL!	#NULL!	#NULL!	#NULL!	#NULL!
0	0	1	5	2	1	3	0	1	0	2	2	1	1	1	0	1	1	1	1	#NULL!	1	3	2	#NULL!	#NULL!	#NULL!	1	1	1	2	1	#NULL!	#NULL!	#NULL!	#NULL!	#NULL!	#NULL!	0	#NULL!	#NULL!	1	3	0	#NULL!	#NULL!	#NULL!	#NULL!	#NULL!	#NULL!
1	1	2	6	2	4	3	0	1	1	2	2	1	2	2	0	1	1	0	1	#NULL!	1	3	2	#NULL!	#NULL!	#NULL!	2	1	1	2	1	1	0	1.75	1	1	0	1	0.6	1	0	3	1	1	1	1	1	1	0
0	0	1	3	2	3	4	0	1	0	4	4	1	1	3	0	1	1	1	1	#NULL!	4	4	1	#NULL!	#NULL!	#NULL!	1	1	1	2	1	1.2	#NULL!	1.5	#NULL!	1	0	1	#NULL!	#NULL!	1	3	1	1	1	1	1	0	1
0	0	1	1	3	1	2	0	1	0	1	1	1	1	1	0	1	1	0	1	#NULL!	6	#NULL!	2	#NULL!	1	2	1	1	1	1	1	#NULL!	#NULL!	#NULL!	#NULL!	#NULL!	#NULL!	0	#NULL!	#NULL!	1	3	0	#NULL!	#NULL!	#NULL!	#NULL!	#NULL!	#NULL!
0	0	1	3	2	4	3	0	1	0	1	1	1	2	3	0	1	1	1	1	#NULL!	3	3	2	#NULL!	#NULL!	#NULL!	1	1	1	2	2	#NULL!	#NULL!	#NULL!	#NULL!	#NULL!	#NULL!	0	#NULL!	#NULL!	1	3	0	#NULL!	#NULL!	#NULL!	#NULL!	#NULL!	#NULL!
0	0	1	1	2	2	2	0	0	0	1	1	1	2	3	0	1	1	0	0	#NULL!	2	#NULL!	2	#NULL!	1	2	3	1	1	1	1	#NULL!	#NULL!	#NULL!	#NULL!	#NULL!	#NULL!	1	#NULL!	#NULL!	1	3	0	#NULL!	#NULL!	#NULL!	#NULL!	#NULL!	#NULL!
1	1	1	2	4	3	2	1	0	0	1	1	1	2	3	0	1	1	0	0	1	6	#NULL!	2	#NULL!	2	1	4	1	1	3	1	#NULL!	#NULL!	#NULL!	#NULL!	#NULL!	#NULL!	0	#NULL!	#NULL!	0	3	0	#NULL!	#NULL!	#NULL!	#NULL!	#NULL!	#NULL!
1	1	1	6	2	4	2	0	1	0	1	1	1	2	2	0	1	1	0	0	#NULL!	3	#NULL!	2	#NULL!	1	2	4	1	2	1	1	1.2	#NULL!	1.5	#NULL!	1	0	1	#NULL!	#NULL!	0	3	1	1	1	1	1	0	1
0	0	3	1	3	2	1	0	0	0	1	1	1	1	1	0	1	1	0	1	#NULL!	6	#NULL!	3	#NULL!	2	1	4	1	1	1	1	1.2	#NULL!	1.75	1	1	0	0	#NULL!	#NULL!	1	3	1	1	1	1	1	0	0
1	1	1	6	2	2	1	0	1	0	1	1	1	1	1	0	1	1	0	0	#NULL!	6	#NULL!	4	#NULL!	1	1	4	1	1	1	1	1.4	1	1.5	#NULL!	1.33333	1	1	#NULL!	#NULL!	0	3	1	1	1	1	0	0	1
1	1	3	6	2	4	1	0	1	0	1	1	1	1	1	0	1	1	0	0	#NULL!	6	#NULL!	4	#NULL!	2	2	4	1	1	1	1	1.6	1	1.75	1	2	1	1	1	1	0	3	1	1	1	0	0	0	0
1	0	1	6	2	3	2	0	0	0	1	1	1	1	1	0	1	1	0	0	#NULL!	6	#NULL!	3	#NULL!	2	1	4	1	1	1	1	1.4	1	1.75	1	1	0	1	0.8	1	0	3	1	1	1	1	0	0	0
1	1	1	6	2	4	2	0	1	0	1	1	1	1	2	0	1	1	0	0	#NULL!	5	#NULL!	3	#NULL!	2	4	4	1	1	1	1	1.4	1	1.75	1	1	0	1	0.8	1	0	1	1	1	1	1	0	0	1
1	1	1	6	3	1	2	0	0	0	1	1	1	3	1	0	1	1	0	1	#NULL!	6	#NULL!	3	#NULL!	1	1	4	1	1	1	1	1.4	1	1.75	1	1	0	1	0.8	1	0	3	1	1	1	1	0	0	1
1	0	3	6	3	3	2	0	1	0	1	1	1	1	1	0	1	1	0	0	#NULL!	5	#NULL!	3	#NULL!	2	4	4	1	1	1	1	1.4	1	1.75	1	1	0	1	0.8	1	0	3	1	1	1	1	0	0	0
1	1	1	6	2	3	2	0	1	0	1	1	1	1	1	0	1	1	0	1	#NULL!	6	#NULL!	2	#NULL!	2	1	4	1	1	1	2	1.4	1	1.75	1	1	0	0	0.6	1	0	3	1	1	1	1	0	0	1
0	1	1	1	2	4	1	0	0	0	1	1	1	1	2	0	1	1	0	0	#NULL!	6	#NULL!	2	#NULL!	2	1	4	1	1	1	1	1.4	1	1.5	#NULL!	1.33333	1	0	#NULL!	#NULL!	1	3	1	1	1	1	0	0	1
1	1	1	6	4	3	2	0	1	0	1	1	1	1	1	0	1	1	0	0	#NULL!	6	#NULL!	2	#NULL!	1	1	4	1	1	1	1	1.4	1	1.75	1	1	0	1	0.8	1	0	3	1	1	1	1	0	0	0
0	0	1	5	2	4	3	0	0	0	2	2	1	1	1	0	1	1	1	1	#NULL!	3	2	1	#NULL!	#NULL!	#NULL!	2	1	1	2	2	#NULL!	#NULL!	#NULL!	#NULL!	#NULL!	#NULL!	1	#NULL!	#NULL!	1	3	0	#NULL!	#NULL!	#NULL!	#NULL!	#NULL!	#NULL!
1	1	2	6	2	3	2	0	1	0	1	1	1	1	1	0	1	1	0	1	#NULL!	6	#NULL!	4	#NULL!	2	3	3	1	1	1	1	#NULL!	#NULL!	#NULL!	#NULL!	#NULL!	#NULL!	1	#NULL!	#NULL!	0	3	0	#NULL!	#NULL!	#NULL!	#NULL!	#NULL!	#NULL!
1	0	1	6	2	2	2	0	0	0	1	1	1	1	2	0	1	1	0	0	#NULL!	1	3	2	#NULL!	2	3	4	1	1	2	1	1.4	1	1.75	1	1.33333	1	1	1	1	0	3	1	1	1	1	0	0	0
1	1	2	6	4	4	3	0	1	0	3	2	1	1	1	0	1	1	0	1	0	4	4	2	1	#NULL!	#NULL!	3	1	1	2	1	1.4	1	1.5	#NULL!	1	0	1	#NULL!	#NULL!	0	3	1	1	1	1	0	0	0
1	1	2	6	2	3	4	0	1	0	2	2	1	1	1	0	1	1	1	1	#NULL!	4	4	2	#NULL!	#NULL!	#NULL!	2	1	1	2	1	1.2	#NULL!	1.5	#NULL!	1.33333	1	1	#NULL!	#NULL!	0	3	1	1	1	1	1	0	0
1	0	1	2	3	1	4	0	1	0	3	3	1	1	2	0	1	1	1	1	#NULL!	2	4	2	#NULL!	#NULL!	#NULL!	1	1	1	2	1	1.4	1	1.75	1	1	0	1	0.8	1	0	3	1	1	1	1	0	0	0
1	1	3	2	3	4	3	0	1	0	1	1	1	1	2	0	1	1	1	0	#NULL!	2	4	3	#NULL!	#NULL!	#NULL!	1	1	1	2	1	1.4	1	1.75	1	1	0	1	0.8	1	0	3	1	1	1	1	0	0	0
1	1	1	6	3	2	5	0	0	0	4	4	1	1	2	0	1	1	1	1	0	2	4	1	1	#NULL!	#NULL!	3	2	1	2	1	1.4	1	1.5	#NULL!	1	0	1	#NULL!	#NULL!	0	3	1	1	1	1	0	0	0
0	0	3	3	2	3	2	0	1	0	1	1	1	1	2	0	1	1	1	1	#NULL!	1	4	3	#NULL!	#NULL!	#NULL!	1	1	1	2	1	1.2	#NULL!	1.75	1	1	0	1	#NULL!	#NULL!	1	3	1	1	1	1	1	0	0
0	0	1	3	2	4	3	1	0	1	3	2	1	2	2	0	1	1	1	0	1	2	1	2	1	#NULL!	#NULL!	1	4	1	2	1	#NULL!	#NULL!	#NULL!	#NULL!	#NULL!	#NULL!	1	#NULL!	#NULL!	1	3	0	#NULL!	#NULL!	#NULL!	#NULL!	#NULL!	#NULL!
0	0	1	3	2	1	3	0	1	1	1	1	1	1	2	0	1	1	1	1	#NULL!	1	1	3	#NULL!	#NULL!	#NULL!	3	1	1	2	1	#NULL!	#NULL!	#NULL!	#NULL!	#NULL!	#NULL!	1	#NULL!	#NULL!	1	3	0	#NULL!	#NULL!	#NULL!	#NULL!	#NULL!	#NULL!
1	1	1	6	4	4	3	0	0	0	2	2	1	1	2	0	1	1	1	1	#NULL!	4	4	2	#NULL!	#NULL!	#NULL!	2	1	1	2	1	1.2	#NULL!	1.75	1	1	0	1	#NULL!	#NULL!	0	3	1	1	1	1	1	0	0
1	0	1	6	2	3	4	0	1	0	4	4	0	3	2	0	1	0	1	1	#NULL!	1	3	#NULL!	#NULL!	#NULL!	#NULL!	#NULL!	1	1	2	1	1.4	1	1.5	#NULL!	1	0	1	#NULL!	#NULL!	0	3	1	1	1	1	0	0	1
1	1	2	6	2	4	4	1	1	1	4	3	0	1	2	0	1	0	1	1	1	1	1	#NULL!	1	#NULL!	#NULL!	#NULL!	2	1	2	1	1.4	1	1.75	1	1	0	0	0.6	1	0	3	1	1	1	1	0	0	0
0	0	3	1	2	3	2	0	0	0	1	1	1	1	1	0	1	1	0	0	#NULL!	6	#NULL!	2	#NULL!	2	1	4	1	1	1	1	#NULL!	#NULL!	#NULL!	#NULL!	#NULL!	#NULL!	0	#NULL!	#NULL!	1	3	0	#NULL!	#NULL!	#NULL!	#NULL!	#NULL!	#NULL!
1	1	2	6	4	4	3	0	1	0	1	1	1	1	2	0	1	1	0	0	#NULL!	6	#NULL!	2	#NULL!	1	2	4	1	1	1	1	1.2	#NULL!	1.5	#NULL!	1	0	1	#NULL!	#NULL!	0	3	1	1	1	1	1	0	1
1	0	2	6	2	3	2	0	0	0	1	1	1	1	2	0	1	1	0	0	#NULL!	6	#NULL!	2	#NULL!	1	2	4	1	1	1	2	1.2	#NULL!	1.5	#NULL!	1	0	1	#NULL!	#NULL!	0	3	1	1	1	1	1	0	1
1	1	1	6	2	2	2	0	1	0	1	1	1	2	2	0	1	1	1	1	#NULL!	2	3	2	#NULL!	#NULL!	#NULL!	3	1	1	2	1	1.2	#NULL!	1.75	1	1	0	1	#NULL!	#NULL!	0	3	1	1	1	1	1	0	0
1	0	2	6	3	4	3	0	0	0	2	2	1	2	2	0	1	1	1	1	#NULL!	1	4	2	#NULL!	#NULL!	#NULL!	2	1	1	2	2	1.4	1	1.5	#NULL!	1	0	1	#NULL!	#NULL!	0	3	1	1	1	1	0	0	1
1	1	2	6	2	3	2	0	1	0	1	1	1	1	1	0	1	1	0	0	#NULL!	6	#NULL!	2	#NULL!	1	2	4	1	1	1	1	1.4	1	1.75	1	1	0	1	0.8	1	0	3	1	1	1	1	0	0	0
1	0	2	6	4	3	2	0	0	0	1	1	1	3	1	0	1	1	0	0	#NULL!	6	#NULL!	2	#NULL!	1	2	4	1	1	1	1	#NULL!	#NULL!	#NULL!	#NULL!	#NULL!	#NULL!	1	#NULL!	#NULL!	0	3	0	#NULL!	#NULL!	#NULL!	#NULL!	#NULL!	#NULL!
1	1	2	6	2	2	2	0	1	0	1	1	1	1	2	0	1	1	0	0	#NULL!	5	#NULL!	2	#NULL!	2	1	4	1	1	1	1	#NULL!	#NULL!	#NULL!	#NULL!	#NULL!	#NULL!	0	#NULL!	#NULL!	0	1	0	#NULL!	#NULL!	#NULL!	#NULL!	#NULL!	#NULL!
1	1	2	6	2	3	2	0	0	0	1	1	1	2	3	0	1	1	1	1	#NULL!	1	4	2	#NULL!	#NULL!	#NULL!	3	1	1	2	1	#NULL!	#NULL!	#NULL!	#NULL!	#NULL!	#NULL!	1	#NULL!	#NULL!	0	3	0	#NULL!	#NULL!	#NULL!	#NULL!	#NULL!	#NULL!
1	0	2	6	2	4	3	0	1	0	2	2	1	2	3	0	1	1	1	1	#NULL!	4	4	2	#NULL!	#NULL!	#NULL!	3	1	1	2	1	#NULL!	#NULL!	#NULL!	#NULL!	#NULL!	#NULL!	1	#NULL!	#NULL!	0	3	0	#NULL!	#NULL!	#NULL!	#NULL!	#NULL!	#NULL!
1	1	2	6	2	2	2	0	1	0	1	1	1	1	1	0	1	1	0	0	#NULL!	6	#NULL!	2	#NULL!	2	1	4	1	1	1	1	#NULL!	#NULL!	#NULL!	#NULL!	#NULL!	#NULL!	1	#NULL!	#NULL!	0	2	0	#NULL!	#NULL!	#NULL!	#NULL!	#NULL!	#NULL!
1	1	1	2	3	2	3	0	1	0	2	2	1	2	3	0	1	1	1	1	#NULL!	3	3	2	#NULL!	#NULL!	#NULL!	3	1	1	2	2	#NULL!	#NULL!	#NULL!	#NULL!	#NULL!	#NULL!	1	#NULL!	#NULL!	0	3	0	#NULL!	#NULL!	#NULL!	#NULL!	#NULL!	#NULL!
1	0	2	6	2	3	3	0	0	0	2	2	1	1	3	0	1	1	1	1	#NULL!	1	4	2	#NULL!	#NULL!	#NULL!	2	1	1	2	2	#NULL!	#NULL!	#NULL!	#NULL!	#NULL!	#NULL!	1	#NULL!	#NULL!	0	3	0	#NULL!	#NULL!	#NULL!	#NULL!	#NULL!	#NULL!
0	0	2	1	2	1	2	0	0	0	1	1	1	1	1	0	1	1	0	0	#NULL!	6	#NULL!	2	#NULL!	2	1	4	1	1	1	2	#NULL!	#NULL!	#NULL!	#NULL!	#NULL!	#NULL!	1	#NULL!	#NULL!	1	3	0	#NULL!	#NULL!	#NULL!	#NULL!	#NULL!	#NULL!
1	1	3	6	2	4	2	0	1	0	1	1	1	1	1	0	1	1	0	0	#NULL!	6	#NULL!	2	#NULL!	2	1	4	1	1	1	1	#NULL!	#NULL!	#NULL!	#NULL!	#NULL!	#NULL!	1	#NULL!	#NULL!	0	3	0	#NULL!	#NULL!	#NULL!	#NULL!	#NULL!	#NULL!
1	0	2	6	2	3	3	0	1	0	2	2	1	2	3	0	1	1	1	1	#NULL!	1	4	2	#NULL!	#NULL!	#NULL!	3	1	1	2	1	#NULL!	#NULL!	#NULL!	#NULL!	#NULL!	#NULL!	1	#NULL!	#NULL!	0	3	0	#NULL!	#NULL!	#NULL!	#NULL!	#NULL!	#NULL!
1	1	1	6	2	4	4	0	1	0	3	3	1	2	3	0	1	1	1	1	#NULL!	2	3	2	#NULL!	#NULL!	#NULL!	2	1	1	2	2	#NULL!	#NULL!	#NULL!	#NULL!	#NULL!	#NULL!	1	#NULL!	#NULL!	0	3	0	#NULL!	#NULL!	#NULL!	#NULL!	#NULL!	#NULL!
0	0	2	1	4	2	2	0	0	0	2	2	1	2	1	0	1	1	0	0	#NULL!	2	#NULL!	2	#NULL!	1	2	4	1	1	1	1	#NULL!	#NULL!	#NULL!	#NULL!	#NULL!	#NULL!	1	#NULL!	#NULL!	1	3	0	#NULL!	#NULL!	#NULL!	#NULL!	#NULL!	#NULL!
1	1	2	6	2	3	2	0	1	0	1	1	1	1	1	0	1	1	0	0	#NULL!	6	#NULL!	3	#NULL!	2	1	4	1	1	1	1	#NULL!	#NULL!	#NULL!	#NULL!	#NULL!	#NULL!	1	#NULL!	#NULL!	0	3	0	#NULL!	#NULL!	#NULL!	#NULL!	#NULL!	#NULL!
1	1	2	6	2	2	3	1	0	0	2	2	1	2	3	0	1	1	1	1	1	3	3	2	#NULL!	#NULL!	#NULL!	2	1	1	2	2	#NULL!	#NULL!	#NULL!	#NULL!	#NULL!	#NULL!	1	#NULL!	#NULL!	0	3	0	#NULL!	#NULL!	#NULL!	#NULL!	#NULL!	#NULL!
1	0	2	6	2	3	2	0	0	0	1	1	1	2	2	0	1	1	0	0	#NULL!	2	#NULL!	2	#NULL!	1	3	4	1	1	2	1	#NULL!	#NULL!	#NULL!	#NULL!	#NULL!	#NULL!	1	#NULL!	#NULL!	0	3	0	#NULL!	#NULL!	#NULL!	#NULL!	#NULL!	#NULL!
1	1	3	6	3	4	3	0	1	0	1	1	1	2	3	0	1	1	1	1	#NULL!	4	4	2	#NULL!	#NULL!	#NULL!	2	1	1	2	1	#NULL!	#NULL!	#NULL!	#NULL!	#NULL!	#NULL!	1	#NULL!	#NULL!	0	3	0	#NULL!	#NULL!	#NULL!	#NULL!	#NULL!	#NULL!
1	1	3	6	2	3	2	0	1	0	1	1	1	1	1	0	1	1	0	0	#NULL!	6	#NULL!	4	#NULL!	2	1	4	1	1	1	2	#NULL!	#NULL!	#NULL!	#NULL!	#NULL!	#NULL!	1	#NULL!	#NULL!	0	3	0	#NULL!	#NULL!	#NULL!	#NULL!	#NULL!	#NULL!
1	1	2	6	2	3	2	0	1	0	1	1	1	1	1	0	1	1	0	0	#NULL!	5	#NULL!	2	#NULL!	2	1	4	1	1	1	1	#NULL!	#NULL!	#NULL!	#NULL!	#NULL!	#NULL!	1	#NULL!	#NULL!	0	1	0	#NULL!	#NULL!	#NULL!	#NULL!	#NULL!	#NULL!
1	0	2	6	2	1	2	0	0	0	1	1	1	1	2	0	1	1	0	0	#NULL!	6	#NULL!	2	#NULL!	2	2	4	1	1	1	1	#NULL!	#NULL!	#NULL!	#NULL!	#NULL!	#NULL!	0	#NULL!	#NULL!	0	3	0	#NULL!	#NULL!	#NULL!	#NULL!	#NULL!	#NULL!
1	1	2	6	4	4	3	0	1	0	1	1	1	1	1	0	1	1	1	1	#NULL!	1	2	3	#NULL!	#NULL!	#NULL!	1	1	1	3	1	#NULL!	#NULL!	#NULL!	#NULL!	#NULL!	#NULL!	0	#NULL!	#NULL!	0	3	0	#NULL!	#NULL!	#NULL!	#NULL!	#NULL!	#NULL!
1	0	2	6	2	4	3	0	0	0	2	2	1	2	3	0	1	1	1	1	#NULL!	3	2	2	#NULL!	#NULL!	#NULL!	3	1	1	2	2	#NULL!	#NULL!	#NULL!	#NULL!	#NULL!	#NULL!	1	#NULL!	#NULL!	0	3	0	#NULL!	#NULL!	#NULL!	#NULL!	#NULL!	#NULL!
0	1	3	1	2	4	2	0	1	0	1	1	1	1	1	0	1	1	0	0	#NULL!	3	#NULL!	2	#NULL!	2	1	4	1	1	1	1	#NULL!	#NULL!	#NULL!	#NULL!	#NULL!	#NULL!	0	#NULL!	#NULL!	1	2	0	#NULL!	#NULL!	#NULL!	#NULL!	#NULL!	#NULL!
0	0	2	6	2	1	2	0	0	0	1	1	1	1	1	0	1	1	0	0	#NULL!	4	#NULL!	2	#NULL!	1	4	4	1	1	1	1	#NULL!	#NULL!	#NULL!	#NULL!	#NULL!	#NULL!	1	#NULL!	#NULL!	1	2	0	#NULL!	#NULL!	#NULL!	#NULL!	#NULL!	#NULL!
1	1	2	6	2	4	3	0	0	0	2	2	1	2	3	0	1	1	1	1	#NULL!	4	3	2	#NULL!	#NULL!	#NULL!	2	1	1	3	1	#NULL!	#NULL!	#NULL!	#NULL!	#NULL!	#NULL!	1	#NULL!	#NULL!	0	3	0	#NULL!	#NULL!	#NULL!	#NULL!	#NULL!	#NULL!
1	0	3	6	3	3	2	0	1	0	1	1	1	1	3	0	1	1	0	0	#NULL!	6	#NULL!	2	#NULL!	2	3	4	1	1	1	1	#NULL!	#NULL!	#NULL!	#NULL!	#NULL!	#NULL!	1	#NULL!	#NULL!	0	2	0	#NULL!	#NULL!	#NULL!	#NULL!	#NULL!	#NULL!
1	1	2	1	2	2	4	0	1	0	3	3	1	2	3	0	1	1	1	1	#NULL!	3	3	2	#NULL!	#NULL!	#NULL!	4	1	1	2	1	1.4	1	1.5	#NULL!	1	0	1	#NULL!	#NULL!	0	3	1	1	1	1	0	0	1
1	1	2	6	2	4	3	0	0	1	2	2	1	1	3	0	1	1	1	0	#NULL!	1	3	2	#NULL!	#NULL!	#NULL!	2	1	1	3	1	#NULL!	#NULL!	#NULL!	#NULL!	#NULL!	#NULL!	0	#NULL!	#NULL!	0	2	0	#NULL!	#NULL!	#NULL!	#NULL!	#NULL!	#NULL!
1	0	2	6	2	2	3	0	1	0	2	2	1	2	2	0	1	1	1	1	#NULL!	4	4	2	#NULL!	#NULL!	#NULL!	1	1	1	2	1	1.4	1	1.5	#NULL!	1	0	1	#NULL!	#NULL!	0	3	1	0	1	1	0	0	1
1	1	1	6	2	1	3	0	1	1	4	4	1	2	1	1	0	1	1	0	0	1	1	3	4	1	#NULL!	1	#NULL!	1	2	1	1.6	1	1.75	1	1.66667	1	1	1	1	0	1	1	1	1	0	0	0	0
1	1	3	6	2	4	3	0	1	0	3	3	1	1	2	1	0	1	1	1	#NULL!	4	4	2	#NULL!	#NULL!	#NULL!	1	1	1	3	1	1.2	#NULL!	1.75	1	1	0	1	#NULL!	#NULL!	0	3	1	1	1	1	1	0	0
1	1	3	6	2	4	2	0	1	0	2	2	1	1	2	1	0	1	1	0	#NULL!	2	2	3	#NULL!	#NULL!	#NULL!	3	1	1	2	1	1.4	1	1.5	#NULL!	1	0	1	#NULL!	#NULL!	0	3	1	1	1	1	0	0	1
0	0	2	1	4	1	1	0	0	0	1	1	0	1	2	1	0	0	0	0	#NULL!	6	#NULL!	#NULL!	#NULL!	1	1	#NULL!	1	1	1	1	1.6	1	1.75	1	1.66667	1	0	0.8	1	1	3	1	1	1	0	0	0	1
1	1	2	6	2	3	5	0	1	1	3	3	0	1	2	1	0	0	0	0	#NULL!	1	1	#NULL!	#NULL!	#NULL!	#NULL!	#NULL!	1	1	3	1	1.6	1	1.5	#NULL!	1	0	0	#NULL!	#NULL!	0	3	1	1	1	0	0	0	1
1	1	2	6	2	2	2	0	1	1	1	1	1	1	1	1	0	1	0	0	#NULL!	6	#NULL!	3	#NULL!	2	1	4	1	1	1	1	#NULL!	#NULL!	#NULL!	#NULL!	#NULL!	#NULL!	1	#NULL!	#NULL!	0	1	0	#NULL!	#NULL!	#NULL!	#NULL!	#NULL!	#NULL!
1	1	1	6	2	3	2	0	1	0	1	1	1	2	1	1	0	1	0	0	#NULL!	5	#NULL!	2	#NULL!	2	1	3	1	1	1	1	1.4	1	1.75	1	1	0	1	0.8	1	0	1	1	0	1	0	0	0	0
1	1	2	6	2	2	5	0	0	1	4	4	0	2	2	1	0	0	1	0	#NULL!	1	1	#NULL!	#NULL!	2	#NULL!	#NULL!	1	1	3	1	1.6	1	1.75	1	1	0	1	0.8	1	0	3	1	1	1	0	0	0	0
0	0	1	2	4	3	2	0	0	0	1	1	1	1	1	1	0	1	0	0	#NULL!	6	#NULL!	2	#NULL!	2	1	4	1	1	1	1	#NULL!	#NULL!	#NULL!	#NULL!	#NULL!	#NULL!	0	#NULL!	#NULL!	1	3	0	#NULL!	#NULL!	#NULL!	#NULL!	#NULL!	#NULL!
0	1	3	1	2	4	2	0	0	0	1	1	1	1	2	1	0	1	0	0	#NULL!	6	#NULL!	2	#NULL!	2	1	4	1	1	1	2	#NULL!	#NULL!	#NULL!	#NULL!	#NULL!	#NULL!	1	#NULL!	#NULL!	1	3	0	#NULL!	#NULL!	#NULL!	#NULL!	#NULL!	#NULL!
0	0	1	1	2	1	3	0	0	1	2	2	1	2	2	1	0	1	0	1	#NULL!	1	1	1	#NULL!	#NULL!	#NULL!	3	1	1	2	1	#NULL!	#NULL!	#NULL!	#NULL!	#NULL!	#NULL!	0	#NULL!	#NULL!	1	2	0	#NULL!	#NULL!	#NULL!	#NULL!	#NULL!	#NULL!
0	0	1	1	2	2	3	0	0	0	1	1	1	1	1	1	0	1	0	0	#NULL!	6	#NULL!	2	#NULL!	#NULL!	#NULL!	4	1	1	1	1	#NULL!	#NULL!	#NULL!	#NULL!	#NULL!	#NULL!	0	#NULL!	#NULL!	1	3	0	#NULL!	#NULL!	#NULL!	#NULL!	#NULL!	#NULL!
1	1	2	6	4	4	3	0	0	0	3	3	1	2	3	1	0	1	1	1	#NULL!	2	3	2	#NULL!	#NULL!	#NULL!	3	1	1	3	2	1.4	1	1.5	#NULL!	1	0	1	#NULL!	#NULL!	0	3	1	1	1	1	0	0	1
1	1	2	6	2	3	3	0	1	0	2	2	1	2	3	1	0	1	1	1	#NULL!	3	3	2	#NULL!	#NULL!	#NULL!	3	1	1	2	1	1.4	1	1.5	#NULL!	1	0	1	#NULL!	#NULL!	0	3	1	1	1	1	0	0	1
1	0	1	6	2	1	4	0	0	1	4	4	0	2	3	1	0	0	1	0	#NULL!	1	1	#NULL!	#NULL!	#NULL!	#NULL!	#NULL!	1	1	2	1	#NULL!	#NULL!	#NULL!	#NULL!	#NULL!	#NULL!	0	#NULL!	#NULL!	0	3	0	#NULL!	#NULL!	#NULL!	#NULL!	#NULL!	#NULL!
1	1	2	6	2	2	4	0	1	0	3	3	1	1	1	1	0	1	1	1	#NULL!	1	3	2	#NULL!	#NULL!	#NULL!	3	1	1	2	1	1.4	1	1.5	#NULL!	1	0	1	#NULL!	#NULL!	0	3	1	1	1	1	0	0	1
1	1	2	6	3	3	4	0	0	1	3	3	1	2	3	1	0	1	1	1	#NULL!	1	1	3	#NULL!	#NULL!	#NULL!	2	1	1	2	1	#NULL!	#NULL!	#NULL!	#NULL!	#NULL!	#NULL!	0	#NULL!	#NULL!	0	3	0	#NULL!	#NULL!	#NULL!	#NULL!	#NULL!	#NULL!
1	0	2	2	2	2	3	0	1	0	2	2	1	2	3	1	0	1	1	0	#NULL!	3	2	3	#NULL!	#NULL!	#NULL!	2	1	1	2	2	1.2	#NULL!	1.25	0	1	0	1	#NULL!	#NULL!	0	3	1	1	1	1	1	0	1
1	1	3	6	2	2	5	1	0	0	4	4	0	3	3	1	0	0	1	1	1	3	2	#NULL!	1	#NULL!	#NULL!	#NULL!	#NULL!	1	2	2	1.2	#NULL!	1.75	1	1	0	1	#NULL!	#NULL!	0	2	1	1	1	1	1	0	0
1	1	3	2	2	3	2	0	1	0	1	1	1	1	1	1	0	1	0	0	#NULL!	5	#NULL!	2	#NULL!	2	1	4	1	1	1	1	#NULL!	#NULL!	#NULL!	#NULL!	#NULL!	#NULL!	0	#NULL!	#NULL!	0	1	0	#NULL!	#NULL!	#NULL!	#NULL!	#NULL!	#NULL!
1	1	2	6	4	4	3	0	1	0	2	2	1	1	1	1	0	1	1	1	#NULL!	3	3	2	#NULL!	#NULL!	#NULL!	2	1	1	2	1	#NULL!	#NULL!	#NULL!	#NULL!	#NULL!	#NULL!	0	#NULL!	#NULL!	0	3	0	#NULL!	#NULL!	#NULL!	#NULL!	#NULL!	#NULL!
1	0	2	2	2	2	3	0	1	0	2	2	1	1	3	1	0	1	1	1	#NULL!	3	3	3	#NULL!	#NULL!	#NULL!	2	1	1	2	2	1.4	1	1.5	#NULL!	1	0	1	#NULL!	#NULL!	0	3	1	1	1	1	0	0	1
1	1	2	6	2	4	3	0	0	0	3	3	1	2	2	1	0	1	1	1	#NULL!	4	4	2	#NULL!	#NULL!	#NULL!	2	1	1	2	1	1.2	#NULL!	1.25	0	1	0	1	#NULL!	#NULL!	0	3	1	1	1	1	1	0	1
0	0	3	1	2	3	2	0	0	0	1	1	1	1	1	1	0	1	0	0	#NULL!	6	#NULL!	2	#NULL!	2	1	4	1	1	1	1	#NULL!	#NULL!	#NULL!	#NULL!	#NULL!	#NULL!	0	#NULL!	#NULL!	1	3	0	#NULL!	#NULL!	#NULL!	#NULL!	#NULL!	#NULL!
1	1	2	6	2	2	4	0	1	1	3	3	1	1	1	1	0	1	1	1	#NULL!	1	2	2	#NULL!	#NULL!	#NULL!	2	1	1	2	1	#NULL!	#NULL!	#NULL!	#NULL!	#NULL!	#NULL!	0	#NULL!	#NULL!	0	3	0	#NULL!	#NULL!	#NULL!	#NULL!	#NULL!	#NULL!
1	1	2	6	4	3	3	0	1	0	2	2	1	2	3	1	0	1	1	0	#NULL!	3	3	2	#NULL!	#NULL!	#NULL!	3	1	1	2	1	1.4	1	1.5	#NULL!	1	0	1	#NULL!	#NULL!	0	3	1	1	1	1	0	0	1
1	1	3	6	2	1	3	0	0	1	2	2	1	2	3	1	0	1	1	1	#NULL!	1	2	2	#NULL!	#NULL!	#NULL!	3	1	1	2	1	1.4	1	1.5	#NULL!	1	0	1	#NULL!	#NULL!	0	3	1	1	1	1	0	0	1
1	0	2	6	2	3	2	0	1	1	1	1	1	1	2	1	0	1	0	0	#NULL!	5	1	2	#NULL!	#NULL!	5	1	1	1	2	1	1.8	1	1.75	1	1.33333	1	0	0.8	1	0	1	1	0	1	0	0	0	0
1	1	2	6	2	3	3	0	1	0	2	2	0	2	2	1	0	0	0	0	#NULL!	5	3	#NULL!	#NULL!	2	1	#NULL!	1	1	3	1	1.6	1	1.5	#NULL!	1	0	0	#NULL!	#NULL!	0	1	1	1	1	0	0	0	1
1	0	3	6	2	2	1	0	0	0	3	1	1	2	3	1	0	1	0	0	#NULL!	5	#NULL!	3	#NULL!	2	1	3	1	1	1	1	1.4	1	1.5	#NULL!	1.33333	1	1	#NULL!	#NULL!	0	1	1	1	1	1	0	0	1
1	1	2	6	2	3	1	0	1	0	1	1	0	1	1	1	0	0	0	0	#NULL!	6	#NULL!	#NULL!	#NULL!	2	1	#NULL!	1	1	1	1	#NULL!	#NULL!	#NULL!	#NULL!	#NULL!	#NULL!	0	#NULL!	#NULL!	0	3	0	#NULL!	#NULL!	#NULL!	#NULL!	#NULL!	#NULL!
1	0	2	6	2	4	2	0	1	0	2	2	1	2	3	1	0	1	1	1	#NULL!	3	2	2	#NULL!	#NULL!	#NULL!	3	1	1	2	1	#NULL!	#NULL!	#NULL!	#NULL!	#NULL!	#NULL!	0	#NULL!	#NULL!	0	3	0	#NULL!	#NULL!	#NULL!	#NULL!	#NULL!	#NULL!
1	1	3	6	2	3	5	0	1	1	4	4	1	1	2	1	0	1	1	1	#NULL!	1	1	2	#NULL!	#NULL!	#NULL!	3	1	1	3	1	1.4	1	1.5	#NULL!	1	0	1	#NULL!	#NULL!	0	3	1	1	1	1	0	0	1
1	1	2	6	2	2	4	0	0	1	4	4	0	1	3	1	0	0	1	0	#NULL!	1	1	#NULL!	#NULL!	#NULL!	#NULL!	#NULL!	1	1	3	1	#NULL!	#NULL!	#NULL!	#NULL!	#NULL!	#NULL!	1	#NULL!	#NULL!	0	1	0	#NULL!	#NULL!	#NULL!	#NULL!	#NULL!	#NULL!
1	0	3	6	2	4	3	0	1	1	3	3	1	1	2	1	0	1	1	1	#NULL!	1	1	3	#NULL!	#NULL!	#NULL!	3	1	1	2	1	1.4	1	1.5	#NULL!	1	0	0	#NULL!	#NULL!	0	3	1	0	1	0	0	0	1
1	1	2	6	2	3	5	0	1	0	4	4	1	2	2	1	0	1	1	1	#NULL!	3	2	1	#NULL!	#NULL!	#NULL!	3	1	1	2	1	1.4	1	1.5	#NULL!	1	0	1	#NULL!	#NULL!	0	3	1	1	1	1	0	0	1
1	1	2	6	2	3	3	0	0	0	3	3	0	2	2	1	0	0	1	0	#NULL!	1	3	#NULL!	#NULL!	#NULL!	#NULL!	#NULL!	1	1	2	1	1.4	1	1.5	#NULL!	1	0	1	#NULL!	#NULL!	0	3	1	1	1	1	0	0	1
1	0	2	6	2	2	5	0	1	1	4	4	0	2	3	1	0	0	1	0	#NULL!	1	1	#NULL!	#NULL!	#NULL!	#NULL!	#NULL!	1	1	3	1	1.4	1	1.25	0	1	0	1	0.6	1	0	1	1	1	1	1	0	0	1
1	1	3	6	2	2	4	0	1	1	4	4	0	3	2	1	0	0	1	0	#NULL!	1	2	#NULL!	#NULL!	#NULL!	#NULL!	#NULL!	1	1	2	1	1.4	1	1.75	1	2	1	1	1	1	0	1	1	1	1	1	0	0	0
0	1	2	3	3	4	4	0	1	1	3	3	1	1	1	1	0	1	1	1	#NULL!	1	2	2	#NULL!	#NULL!	#NULL!	3	1	1	2	1	#NULL!	#NULL!	#NULL!	#NULL!	#NULL!	#NULL!	0	#NULL!	#NULL!	1	3	0	#NULL!	#NULL!	#NULL!	#NULL!	#NULL!	#NULL!
0	0	2	3	2	1	5	0	0	1	4	4	1	2	3	1	0	1	1	0	#NULL!	1	1	1	#NULL!	#NULL!	#NULL!	1	1	1	2	1	#NULL!	#NULL!	#NULL!	#NULL!	#NULL!	#NULL!	0	#NULL!	#NULL!	1	2	0	#NULL!	#NULL!	#NULL!	#NULL!	#NULL!	#NULL!
1	1	2	6	2	4	3	0	1	0	1	1	1	1	3	1	0	1	0	0	#NULL!	4	#NULL!	2	#NULL!	2	5	4	1	1	1	1	1.4	1	1.5	#NULL!	1	0	1	#NULL!	#NULL!	0	3	1	1	1	1	0	0	1
1	0	3	6	2	3	2	0	0	0	3	1	1	1	1	1	0	1	0	0	#NULL!	6	#NULL!	2	#NULL!	2	1	4	1	1	1	1	#NULL!	#NULL!	#NULL!	#NULL!	#NULL!	#NULL!	0	#NULL!	#NULL!	0	2	0	#NULL!	#NULL!	#NULL!	#NULL!	#NULL!	#NULL!
1	1	2	6	2	1	3	0	1	0	1	1	1	1	3	1	0	1	1	1	#NULL!	3	3	3	#NULL!	#NULL!	#NULL!	2	1	1	2	2	1.4	1	1.5	#NULL!	1	0	1	#NULL!	#NULL!	0	3	1	0	1	1	0	0	1
1	1	2	6	2	3	3	0	1	0	3	3	1	3	3	1	0	1	1	1	#NULL!	3	3	2	#NULL!	#NULL!	#NULL!	2	1	1	2	1	1.4	1	1.5	#NULL!	1	0	1	#NULL!	#NULL!	0	3	1	1	1	1	0	0	1
0	0	2	1	2	2	2	0	1	0	1	1	1	1	3	1	0	1	0	0	#NULL!	6	#NULL!	2	#NULL!	2	1	4	1	1	1	1	#NULL!	#NULL!	#NULL!	#NULL!	#NULL!	#NULL!	0	#NULL!	#NULL!	1	2	0	#NULL!	#NULL!	#NULL!	#NULL!	#NULL!	#NULL!
1	0	2	6	2	2	4	0	1	1	4	4	0	2	3	1	0	0	1	1	#NULL!	1	1	#NULL!	#NULL!	#NULL!	#NULL!	#NULL!	1	1	2	1	#NULL!	#NULL!	#NULL!	#NULL!	#NULL!	#NULL!	0	#NULL!	#NULL!	0	3	0	#NULL!	#NULL!	#NULL!	#NULL!	#NULL!	#NULL!
1	1	1	6	2	3	3	0	0	0	2	2	1	2	3	1	0	1	1	0	#NULL!	3	2	2	#NULL!	#NULL!	#NULL!	1	1	1	2	1	1	0	1.75	1	1	0	1	0.6	1	0	3	1	1	1	1	1	1	0
1	1	3	6	2	3	5	0	1	1	4	4	0	2	2	1	0	0	1	0	#NULL!	1	1	#NULL!	#NULL!	#NULL!	#NULL!	#NULL!	1	1	3	1	#NULL!	#NULL!	#NULL!	#NULL!	#NULL!	#NULL!	0	#NULL!	#NULL!	0	1	0	#NULL!	#NULL!	#NULL!	#NULL!	#NULL!	#NULL!
1	0	2	6	2	1	3	0	0	0	3	3	1	3	3	1	0	1	1	1	#NULL!	3	3	2	#NULL!	#NULL!	#NULL!	2	1	1	2	1	1.4	1	1.5	#NULL!	1	0	1	#NULL!	#NULL!	0	3	1	0	1	0	0	0	1
1	1	3	6	2	3	3	0	1	0	3	3	1	2	3	1	0	1	1	1	#NULL!	3	3	2	#NULL!	#NULL!	#NULL!	2	1	1	2	1	1.4	1	1.5	#NULL!	1	0	1	#NULL!	#NULL!	0	3	1	1	1	1	0	0	1
1	1	3	6	4	2	2	0	0	0	2	2	1	2	3	1	0	1	1	0	#NULL!	3	3	2	#NULL!	#NULL!	#NULL!	3	1	1	2	1	1.4	1	1.5	#NULL!	1	0	1	#NULL!	#NULL!	0	3	1	1	1	1	0	0	1
1	0	2	6	2	3	4	0	1	0	3	3	1	1	3	1	0	1	1	1	#NULL!	1	3	2	#NULL!	#NULL!	#NULL!	2	1	1	2	2	#NULL!	#NULL!	#NULL!	#NULL!	#NULL!	#NULL!	1	#NULL!	#NULL!	0	3	0	#NULL!	#NULL!	#NULL!	#NULL!	#NULL!	#NULL!
1	1	3	6	2	1	3	0	1	1	2	2	1	2	3	1	0	1	1	1	#NULL!	1	1	3	#NULL!	#NULL!	#NULL!	4	1	2	2	1	#NULL!	#NULL!	#NULL!	#NULL!	#NULL!	#NULL!	0	#NULL!	#NULL!	0	3	0	#NULL!	#NULL!	#NULL!	#NULL!	#NULL!	#NULL!
1	1	2	6	2	4	4	0	1	1	4	3	1	3	2	1	0	1	1	0	#NULL!	3	1	2	#NULL!	#NULL!	#NULL!	2	1	2	2	1	#NULL!	#NULL!	#NULL!	#NULL!	#NULL!	#NULL!	0	#NULL!	#NULL!	0	2	0	#NULL!	#NULL!	#NULL!	#NULL!	#NULL!	#NULL!
1	0	2	2	3	3	3	0	0	0	3	3	1	1	3	1	0	1	1	1	#NULL!	3	3	2	#NULL!	#NULL!	#NULL!	2	1	2	2	2	1.2	#NULL!	1.5	#NULL!	1.33333	1	1	#NULL!	#NULL!	0	3	1	1	1	1	1	0	1
1	1	2	6	2	4	3	0	1	0	2	2	1	1	3	1	0	1	1	1	#NULL!	4	4	2	#NULL!	#NULL!	#NULL!	2	1	1	2	1	1.2	#NULL!	1.5	#NULL!	1	0	1	#NULL!	#NULL!	0	3	1	1	1	1	1	0	1
1	0	2	6	2	2	2	0	1	0	1	1	1	1	3	1	0	1	0	0	#NULL!	6	#NULL!	2	#NULL!	2	1	4	1	1	1	2	1.4	1	1.75	1	1	0	1	0.8	1	0	1	1	0	1	0	0	0	1
1	1	3	6	4	4	2	0	1	1	3	3	1	1	3	1	0	1	1	1	#NULL!	1	2	2	#NULL!	#NULL!	#NULL!	3	1	1	2	1	1.4	1	1.5	#NULL!	1	0	1	#NULL!	#NULL!	0	3	1	1	1	1	0	0	1
1	1	3	6	2	3	3	0	0	0	2	2	1	2	3	1	0	1	1	0	#NULL!	1	3	2	#NULL!	#NULL!	#NULL!	3	1	1	2	1	1.4	1	1.5	#NULL!	1	0	1	#NULL!	#NULL!	0	3	1	1	1	1	0	0	1
1	0	2	6	2	4	4	0	1	0	3	3	1	3	3	1	0	1	1	1	#NULL!	3	2	3	#NULL!	#NULL!	#NULL!	2	1	1	2	2	1.4	1	1.5	#NULL!	1	0	1	#NULL!	#NULL!	0	3	1	0	1	0	0	0	1
1	1	2	6	2	3	2	0	1	1	1	1	1	2	3	1	0	1	1	1	#NULL!	1	2	3	#NULL!	#NULL!	#NULL!	2	1	2	2	1	#NULL!	#NULL!	#NULL!	#NULL!	#NULL!	#NULL!	0	#NULL!	#NULL!	0	3	0	#NULL!	#NULL!	#NULL!	#NULL!	#NULL!	#NULL!
1	1	3	6	2	1	3	0	1	0	3	3	1	1	2	1	0	1	1	1	#NULL!	4	4	2	#NULL!	#NULL!	#NULL!	2	1	1	2	1	1.2	#NULL!	1.5	#NULL!	1	0	1	#NULL!	#NULL!	0	3	1	1	1	1	1	0	1
0	0	1	1	4	2	2	0	0	0	1	1	1	1	1	1	0	1	0	0	#NULL!	6	#NULL!	2	#NULL!	2	1	4	1	1	1	1	#NULL!	#NULL!	#NULL!	#NULL!	#NULL!	#NULL!	0	#NULL!	#NULL!	1	3	0	#NULL!	#NULL!	#NULL!	#NULL!	#NULL!	#NULL!
1	1	1	6	2	1	3	0	0	1	2	2	1	2	3	1	0	1	1	0	#NULL!	3	1	2	#NULL!	1	#NULL!	2	1	2	2	2	#NULL!	#NULL!	#NULL!	#NULL!	#NULL!	#NULL!	0	#NULL!	#NULL!	0	3	0	#NULL!	#NULL!	#NULL!	#NULL!	#NULL!	#NULL!
1	0	1	6	2	2	3	0	1	0	1	1	1	2	3	1	0	1	1	1	#NULL!	1	3	3	#NULL!	#NULL!	#NULL!	2	1	1	2	2	1.4	1	1.5	#NULL!	1	0	1	#NULL!	#NULL!	0	3	1	1	1	1	0	0	1
1	1	2	6	3	3	4	0	1	1	3	3	1	1	3	1	0	1	1	0	#NULL!	3	1	2	#NULL!	#NULL!	#NULL!	2	1	1	2	1	#NULL!	#NULL!	#NULL!	#NULL!	#NULL!	#NULL!	0	#NULL!	#NULL!	0	2	0	#NULL!	#NULL!	#NULL!	#NULL!	#NULL!	#NULL!
0	0	1	1	2	2	2	0	0	0	1	1	1	1	1	1	0	1	0	0	#NULL!	5	#NULL!	2	#NULL!	2	4	4	1	1	3	1	#NULL!	#NULL!	#NULL!	#NULL!	#NULL!	#NULL!	0	#NULL!	#NULL!	1	1	0	#NULL!	#NULL!	#NULL!	#NULL!	#NULL!	#NULL!
1	1	2	6	4	3	3	0	1	0	2	2	1	1	3	1	0	1	1	1	#NULL!	3	3	2	#NULL!	#NULL!	#NULL!	2	1	1	2	1	1.4	1	1.5	#NULL!	1	0	1	#NULL!	#NULL!	0	3	1	0	1	0	0	0	1
0	1	1	3	2	1	3	0	1	1	2	2	1	3	1	1	0	1	1	0	#NULL!	1	1	2	#NULL!	#NULL!	#NULL!	1	1	1	2	1	#NULL!	#NULL!	#NULL!	#NULL!	#NULL!	#NULL!	0	#NULL!	#NULL!	1	2	0	#NULL!	#NULL!	#NULL!	#NULL!	#NULL!	#NULL!
0	0	1	3	2	1	4	0	0	1	3	3	1	1	1	1	0	1	1	0	#NULL!	1	1	2	#NULL!	#NULL!	#NULL!	1	1	1	2	1	#NULL!	#NULL!	#NULL!	#NULL!	#NULL!	#NULL!	0	#NULL!	#NULL!	1	2	0	#NULL!	#NULL!	#NULL!	#NULL!	#NULL!	#NULL!
1	1	3	6	2	4	4	0	1	0	4	4	1	2	3	1	0	1	1	1	#NULL!	3	3	2	#NULL!	#NULL!	#NULL!	2	1	1	2	2	1.4	1	1.5	#NULL!	1	0	1	#NULL!	#NULL!	0	3	1	1	1	1	0	0	1
1	1	2	6	2	2	2	0	1	0	1	1	1	1	1	1	0	1	0	0	#NULL!	6	#NULL!	2	#NULL!	2	1	4	1	1	1	1	#NULL!	#NULL!	#NULL!	#NULL!	#NULL!	#NULL!	0	#NULL!	#NULL!	0	1	0	#NULL!	#NULL!	#NULL!	#NULL!	#NULL!	#NULL!
1	0	3	6	4	3	2	0	0	0	3	3	1	3	3	1	0	1	1	1	#NULL!	1	3	2	#NULL!	#NULL!	#NULL!	3	1	1	2	1	1.4	1	1.5	#NULL!	1	0	1	#NULL!	#NULL!	0	3	1	1	1	1	0	0	1
1	1	2	6	2	2	3	0	1	0	2	2	1	2	3	1	0	1	1	0	#NULL!	3	3	2	#NULL!	#NULL!	#NULL!	3	1	1	2	1	1.4	1	1.5	#NULL!	1	0	1	#NULL!	#NULL!	0	3	1	1	1	1	0	0	1
1	1	2	6	2	2	3	0	1	0	2	2	1	3	3	1	1	1	1	1	#NULL!	4	4	2	#NULL!	#NULL!	#NULL!	3	1	1	2	1	1.2	#NULL!	1.25	0	1	0	1	#NULL!	#NULL!	0	3	1	1	1	1	1	0	1
1	1	3	6	2	1	4	0	1	1	3	3	1	2	3	1	1	1	1	1	#NULL!	1	1	2	#NULL!	#NULL!	#NULL!	3	1	1	2	1	#NULL!	#NULL!	#NULL!	#NULL!	#NULL!	#NULL!	0	#NULL!	#NULL!	0	3	0	#NULL!	#NULL!	#NULL!	#NULL!	#NULL!	#NULL!
0	0	3	1	2	2	2	0	0	0	1	1	1	1	1	1	1	1	0	0	#NULL!	6	#NULL!	2	#NULL!	2	2	4	1	1	1	1	#NULL!	#NULL!	#NULL!	#NULL!	#NULL!	#NULL!	0	#NULL!	#NULL!	1	3	0	#NULL!	#NULL!	#NULL!	#NULL!	#NULL!	#NULL!
1	1	2	6	2	3	3	0	1	0	2	2	0	2	3	1	1	0	0	0	#NULL!	3	3	#NULL!	#NULL!	1	5	#NULL!	1	1	2	2	1.4	1	1.5	#NULL!	1	0	1	#NULL!	#NULL!	0	3	1	1	1	1	0	0	1
0	1	2	1	2	2	2	0	0	0	1	1	1	3	3	1	1	1	0	0	#NULL!	5	#NULL!	2	#NULL!	1	5	4	1	1	1	1	#NULL!	#NULL!	#NULL!	#NULL!	#NULL!	#NULL!	0	#NULL!	#NULL!	1	1	0	#NULL!	#NULL!	#NULL!	#NULL!	#NULL!	#NULL!
0	0	2	1	2	3	2	0	0	0	1	1	0	1	1	1	1	0	0	0	#NULL!	6	#NULL!	#NULL!	#NULL!	2	1	#NULL!	1	1	1	1	#NULL!	#NULL!	#NULL!	#NULL!	#NULL!	#NULL!	0	#NULL!	#NULL!	1	1	0	#NULL!	#NULL!	#NULL!	#NULL!	#NULL!	#NULL!
0	0	2	1	2	2	2	0	0	0	3	1	1	1	2	1	1	0	0	1	#NULL!	6	#NULL!	2	#NULL!	2	1	#NULL!	1	1	1	1	#NULL!	#NULL!	#NULL!	#NULL!	#NULL!	#NULL!	0	#NULL!	#NULL!	1	2	0	#NULL!	#NULL!	#NULL!	#NULL!	#NULL!	#NULL!
1	1	3	6	2	1	3	0	1	0	3	1	1	1	1	1	1	1	0	1	#NULL!	3	#NULL!	2	#NULL!	2	1	3	1	1	3	2	1.4	1	1.5	#NULL!	1	0	1	#NULL!	#NULL!	0	2	1	1	1	1	0	0	1
1	0	2	6	2	3	2	0	1	0	1	1	1	3	2	1	1	1	0	0	#NULL!	6	#NULL!	2	#NULL!	2	1	4	1	1	1	2	#NULL!	#NULL!	#NULL!	#NULL!	#NULL!	#NULL!	0	#NULL!	#NULL!	0	3	0	#NULL!	#NULL!	#NULL!	#NULL!	#NULL!	#NULL!
1	1	1	6	2	4	1	0	1	0	3	1	0	1	1	1	1	0	0	0	#NULL!	6	#NULL!	#NULL!	#NULL!	2	1	#NULL!	1	1	1	1	#NULL!	#NULL!	#NULL!	#NULL!	#NULL!	#NULL!	0	#NULL!	#NULL!	0	2	0	#NULL!	#NULL!	#NULL!	#NULL!	#NULL!	#NULL!
1	1	2	6	2	3	2	0	1	0	1	1	1	3	1	1	1	1	0	0	#NULL!	6	#NULL!	2	#NULL!	2	1	4	1	1	1	1	#NULL!	#NULL!	#NULL!	#NULL!	#NULL!	#NULL!	0	#NULL!	#NULL!	0	1	0	#NULL!	#NULL!	#NULL!	#NULL!	#NULL!	#NULL!
1	0	3	6	2	3	2	0	0	0	1	1	1	1	2	1	1	1	0	0	#NULL!	5	#NULL!	2	#NULL!	2	4	4	1	1	1	1	#NULL!	#NULL!	#NULL!	#NULL!	#NULL!	#NULL!	0	#NULL!	#NULL!	0	1	0	#NULL!	#NULL!	#NULL!	#NULL!	#NULL!	#NULL!
1	1	2	6	2	1	3	0	1	0	1	1	1	1	1	1	1	1	0	0	#NULL!	3	#NULL!	2	#NULL!	1	5	4	1	1	1	1	#NULL!	#NULL!	#NULL!	#NULL!	#NULL!	#NULL!	1	#NULL!	#NULL!	0	1	0	#NULL!	#NULL!	#NULL!	#NULL!	#NULL!	#NULL!
1	1	2	6	2	3	2	0	1	0	3	1	1	1	1	1	1	1	0	0	#NULL!	6	#NULL!	2	#NULL!	1	3	4	1	1	1	1	#NULL!	#NULL!	#NULL!	#NULL!	#NULL!	#NULL!	0	#NULL!	#NULL!	0	1	0	#NULL!	#NULL!	#NULL!	#NULL!	#NULL!	#NULL!
1	0	1	6	4	3	3	0	1	1	3	1	0	1	2	1	1	0	0	0	#NULL!	5	#NULL!	#NULL!	#NULL!	2	1	#NULL!	1	1	1	1	#NULL!	#NULL!	#NULL!	#NULL!	#NULL!	#NULL!	0	#NULL!	#NULL!	0	1	0	#NULL!	#NULL!	#NULL!	#NULL!	#NULL!	#NULL!
1	1	1	1	4	2	1	0	0	0	1	1	0	1	1	1	1	0	0	0	#NULL!	6	#NULL!	#NULL!	#NULL!	1	2	#NULL!	1	1	1	1	#NULL!	#NULL!	#NULL!	#NULL!	#NULL!	#NULL!	0	#NULL!	#NULL!	0	3	0	#NULL!	#NULL!	#NULL!	#NULL!	#NULL!	#NULL!
1	1	3	6	4	3	2	0	1	0	1	1	0	3	1	1	1	0	0	0	#NULL!	6	#NULL!	#NULL!	#NULL!	2	1	#NULL!	1	1	1	1	#NULL!	#NULL!	#NULL!	#NULL!	#NULL!	#NULL!	0	#NULL!	#NULL!	0	2	0	#NULL!	#NULL!	#NULL!	#NULL!	#NULL!	#NULL!
1	0	1	6	4	3	2	0	1	0	1	1	0	1	2	1	1	0	0	1	#NULL!	6	#NULL!	#NULL!	#NULL!	2	1	#NULL!	1	1	1	1	#NULL!	#NULL!	#NULL!	#NULL!	#NULL!	#NULL!	0	#NULL!	#NULL!	0	3	0	#NULL!	#NULL!	#NULL!	#NULL!	#NULL!	#NULL!
1	1	2	6	2	4	2	0	1	0	1	1	1	2	1	1	1	1	0	0	#NULL!	4	#NULL!	2	#NULL!	#NULL!	3	4	1	1	1	1	1.2	#NULL!	1.5	#NULL!	1	0	1	#NULL!	#NULL!	0	1	1	1	1	1	1	0	1
1	0	2	6	2	3	3	0	1	0	1	1	1	1	1	1	1	1	0	0	#NULL!	5	#NULL!	2	#NULL!	2	1	4	1	1	1	1	#NULL!	#NULL!	#NULL!	#NULL!	#NULL!	#NULL!	0	#NULL!	#NULL!	0	1	0	#NULL!	#NULL!	#NULL!	#NULL!	#NULL!	#NULL!
1	1	2	6	2	3	3	0	0	0	1	1	1	2	3	1	1	1	0	0	#NULL!	3	#NULL!	2	#NULL!	1	3	4	1	1	1	2	1.2	#NULL!	1.5	#NULL!	1	0	1	#NULL!	#NULL!	0	3	1	1	1	1	1	0	1
1	0	1	6	2	3	2	0	1	0	1	1	1	2	3	1	1	1	0	0	#NULL!	5	#NULL!	2	#NULL!	1	1	4	1	1	1	1	#NULL!	#NULL!	#NULL!	#NULL!	#NULL!	#NULL!	0	#NULL!	#NULL!	0	1	0	#NULL!	#NULL!	#NULL!	#NULL!	#NULL!	#NULL!
1	0	2	6	4	4	2	0	1	0	1	1	0	3	3	1	1	0	0	0	#NULL!	6	#NULL!	#NULL!	#NULL!	2	1	#NULL!	1	1	1	1	#NULL!	#NULL!	#NULL!	#NULL!	#NULL!	#NULL!	0	#NULL!	#NULL!	0	2	0	#NULL!	#NULL!	#NULL!	#NULL!	#NULL!	#NULL!
1	1	2	6	2	3	3	0	1	0	3	1	0	2	3	1	1	0	0	0	#NULL!	3	3	#NULL!	#NULL!	1	3	#NULL!	1	1	2	1	1.4	1	1.5	#NULL!	1	0	1	#NULL!	#NULL!	0	3	1	1	1	1	0	0	1
1	0	2	6	4	4	2	0	1	0	3	1	1	1	1	1	1	1	0	0	#NULL!	6	#NULL!	2	#NULL!	2	1	4	1	1	1	1	#NULL!	#NULL!	#NULL!	#NULL!	#NULL!	#NULL!	0	#NULL!	#NULL!	0	2	0	#NULL!	#NULL!	#NULL!	#NULL!	#NULL!	#NULL!
1	1	1	6	2	3	2	0	1	0	1	1	0	1	3	1	1	0	0	0	#NULL!	5	2	#NULL!	#NULL!	1	3	#NULL!	1	1	2	1	#NULL!	#NULL!	#NULL!	#NULL!	#NULL!	#NULL!	0	#NULL!	#NULL!	0	2	0	#NULL!	#NULL!	#NULL!	#NULL!	#NULL!	#NULL!
1	1	3	6	4	3	2	0	1	0	3	1	0	2	3	1	1	0	0	0	#NULL!	6	#NULL!	#NULL!	#NULL!	2	2	#NULL!	1	1	1	1	#NULL!	#NULL!	#NULL!	#NULL!	#NULL!	#NULL!	0	#NULL!	#NULL!	0	2	0	#NULL!	#NULL!	#NULL!	#NULL!	#NULL!	#NULL!
1	0	2	6	2	1	3	0	1	1	1	1	1	2	3	1	1	1	0	0	#NULL!	5	#NULL!	2	#NULL!	1	3	4	1	1	1	1	#NULL!	#NULL!	#NULL!	#NULL!	#NULL!	#NULL!	0	#NULL!	#NULL!	0	1	0	#NULL!	#NULL!	#NULL!	#NULL!	#NULL!	#NULL!
1	1	2	6	2	3	2	0	1	0	1	1	1	1	3	1	1	1	0	0	#NULL!	3	#NULL!	2	#NULL!	1	5	4	1	1	1	2	1.4	1	1.5	#NULL!	1	0	1	#NULL!	#NULL!	0	3	1	1	1	1	0	0	1
1	0	2	6	2	1	4	0	1	1	3	3	0	2	3	1	1	0	0	0	#NULL!	4	2	#NULL!	#NULL!	1	1	#NULL!	1	1	3	1	#NULL!	#NULL!	#NULL!	#NULL!	#NULL!	#NULL!	0	#NULL!	#NULL!	0	2	0	#NULL!	#NULL!	#NULL!	#NULL!	#NULL!	#NULL!
1	1	3	6	2	3	3	0	1	0	1	1	0	2	1	1	1	1	0	0	#NULL!	3	#NULL!	#NULL!	#NULL!	1	2	4	1	1	1	1	1.4	1	1.5	#NULL!	1	0	1	#NULL!	#NULL!	0	3	1	1	1	1	0	0	1
0	0	2	1	2	2	2	0	1	0	3	1	0	3	1	1	1	0	0	0	#NULL!	6	#NULL!	#NULL!	#NULL!	2	1	#NULL!	1	1	1	1	#NULL!	#NULL!	#NULL!	#NULL!	#NULL!	#NULL!	0	#NULL!	#NULL!	1	2	0	#NULL!	#NULL!	#NULL!	#NULL!	#NULL!	#NULL!
1	1	2	6	2	4	2	0	1	0	3	1	0	2	1	1	1	0	0	0	#NULL!	6	#NULL!	#NULL!	#NULL!	2	1	#NULL!	1	1	1	1	#NULL!	#NULL!	#NULL!	#NULL!	#NULL!	#NULL!	0	#NULL!	#NULL!	0	3	0	#NULL!	#NULL!	#NULL!	#NULL!	#NULL!	#NULL!
1	0	1	1	2	3	2	0	1	0	1	1	0	1	1	1	1	0	0	0	#NULL!	6	#NULL!	#NULL!	#NULL!	2	2	#NULL!	1	1	1	2	#NULL!	#NULL!	#NULL!	#NULL!	#NULL!	#NULL!	0	#NULL!	#NULL!	0	2	0	#NULL!	#NULL!	#NULL!	#NULL!	#NULL!	#NULL!
1	1	3	6	2	2	3	0	1	0	2	2	0	3	3	1	1	0	0	0	#NULL!	1	3	#NULL!	#NULL!	1	3	#NULL!	1	1	2	1	1.2	#NULL!	1.5	#NULL!	1	0	1	#NULL!	#NULL!	0	3	1	1	1	1	1	0	1
1	1	2	6	2	3	2	0	1	0	1	1	0	2	1	1	1	0	0	0	#NULL!	6	#NULL!	#NULL!	#NULL!	2	1	#NULL!	1	1	1	1	#NULL!	#NULL!	#NULL!	#NULL!	#NULL!	#NULL!	0	#NULL!	#NULL!	0	1	0	#NULL!	#NULL!	#NULL!	#NULL!	#NULL!	#NULL!
1	1	3	6	2	3	2	0	1	0	1	1	0	2	3	1	1	0	0	0	#NULL!	6	#NULL!	#NULL!	#NULL!	2	1	#NULL!	1	1	1	1	#NULL!	#NULL!	#NULL!	#NULL!	#NULL!	#NULL!	0	#NULL!	#NULL!	0	2	0	#NULL!	#NULL!	#NULL!	#NULL!	#NULL!	#NULL!
1	0	2	6	2	4	2	0	1	0	3	1	1	2	1	1	1	1	0	0	#NULL!	3	#NULL!	2	#NULL!	1	3	4	1	1	1	1	1.4	1	1.5	#NULL!	2	1	1	#NULL!	#NULL!	0	3	1	1	1	1	0	0	1
[truncated: 44 more columns]
